# Supplementary material for: Identification of glucocorticoid-related molecular signature by whole blood methylome analysis
Source: Eur J Endocrinol. 2021 Dec 16;186(2):297–308. doi: 10.1530/EJE-21-0907 (PMC8789024; doi:10.1530/EJE-21-0907)
Supplement: Supplementary Table 1 [file supplementary_table_1.xlsx]

## Sheet: Supplementary_Table1
Sample_ID	Status	Cohort	Urine free cortisol (nmol/24h) [<240]	Midnight salivary cortisol (nmol/l) [<6]	Plasma cortisol after 1mg DST (nmol/l) [<50]	Early morning plasma cortisol (nmol/l) [160-500]	Cortisol after 1h ACTH stimulation nmol/l [>500]	Hydrocortisone supplementation (YES/NO)	Hydrocortisone dosage (mg/day)	Anticortisolic treatment (Treatment/NO)	Sampling	Type of treatment	Time after treatment (months)	Patient ID	Sex	Age at diagnosis	Diagnosis	Hypertension (YES/NO)	Diabetes (YES/NO)	Osteoporosis (YES/NO)	Hypercatabolism (YES/NO)
S1	Overt Cushing's syndrome	Training	3063	86.664	400.2			NO		NO	Before treatment	Pituitary surgery		P01	M	46	Cushing's disease	YES	NO	YES	YES
S2	Adrenal Insufficiency	Validation				16.5	41*	YES	25	NO	After treatment	Pituitary surgery	41	P01	M	46	Cushing's disease	YES	NO	YES	YES
S3	Overt Cushing's syndrome	Training	2337	28.428	930.12			NO		NO	Before treatment	Pituitary surgery		P02	M	48	Adrenal Cushing's	YES	YES	NO	NO
S4	Adrenal Insufficiency	Training				19.3		YES	25	NO	After treatment	Pituitary surgery	28	P02	M	48	Adrenal Cushing's	YES	YES	NO	NO
S5	Overt Cushing's syndrome	Validation	452	6.072	110.4			NO		NO	Before treatment	Pituitary surgery		P03	F	63	Adrenal Cushing's	YES	YES	NO	NO
S6	Eucortisolism	Training	276		33.12			NO	0	NO	After treatment	Pituitary surgery	12	P03	F	63	Adrenal Cushing's	YES	YES	NO	NO
S7	Overt Cushing's syndrome	Validation	1967.88	97.428	822.48			NO		NO	Before treatment	Pituitary surgery		P04	F	36	Cushing's disease	NO	YES	YES	YES
S8	Adrenal Insufficiency	Training				80.04	144*	YES	15	NO	After treatment	Pituitary surgery	11	P04	F	36	Cushing's disease	NO	YES	YES	YES
S9	Overt Cushing's syndrome	Training	1722.24	42.504	289.8			NO		NO	Before treatment	Pituitary surgery		P05	F	42	Cushing's disease	NO	NO	NO	YES
S10	Eucortisolism	Training	215.28	2.208	30.36			NO	0	NO	After treatment	Pituitary surgery	12	P05	F	42	Cushing's disease	NO	NO	NO	YES
S11	Overt Cushing's syndrome	Validation	1195.08	7.452	160.08			NO		NO	Before treatment	Pituitary surgery		P06	M	46	Cushing's disease	YES	NO	YES	YES
S12	Eucortisolism	Training						NO	0	NO	After treatment	Pituitary surgery	12	P06	M	46	Cushing's disease	YES	NO	YES	YES
S13	Overt Cushing's syndrome	Validation	982.56	21.804	383.64			NO		NO	Before treatment	Pituitary surgery		P07	F	56	Cushing's disease	YES	YES	NO	YES
S14	Adrenal Insufficiency	Training				132.48	475*	YES	5	NO	After treatment	Pituitary surgery	11	P07	F	56	Cushing's disease	YES	YES	NO	YES
S15	Overt Cushing's syndrome	Training	1893.36	48.024	411.24			NO		NO	Before treatment	Pituitary surgery		P08	F	43	Cushing's disease	YES	YES	NO	YES
S16	Adrenal Insufficiency	Training				88.32	171*	YES	20	NO	After treatment	Pituitary surgery	12	P08	F	43	Cushing's disease	YES	YES	NO	YES
S17	Overt Cushing's syndrome	Training	29874.2	845.664	342.24			NO		NO	Before treatment	Pituitary surgery		P09	F	44	Cushing's disease	YES	NO	NO	YES
S18	Adrenal Insufficiency	Training				71.76	436*	YES	15	NO	After treatment	Pituitary surgery	12	P09	F	44	Cushing's disease	YES	NO	NO	YES
S19	Overt Cushing's syndrome	Training	6331.44	60.996	836.28			NO		NO	Before treatment	Pituitary surgery		P10	M	27	Cushing's disease	YES	NO	YES	YES
S20	Adrenal Insufficiency	Training				96.6	375*	YES	10	NO	After treatment	Pituitary surgery	9	P10	M	27	Cushing's disease	YES	NO	YES	YES
S21	Overt Cushing's syndrome	Training	1683.6	32.568	524.4			NO		NO	Before treatment	Pituitary surgery		P11	M	58	Adrenal Cushing's	YES	YES	NO	YES
S22	Adrenal Insufficiency	Training				80.04		YES	25	NO	After treatment	Pituitary surgery	7	P11	M	58	Adrenal Cushing's	YES	YES	NO	YES
S23	Overt Cushing's syndrome	Training	1920.96	5.796	251.16			NO		NO	Before treatment	Pituitary surgery		P12	F	43	Cushing's disease	NO	NO	NO	YES
S24	Adrenal Insufficiency	Training				82.8	331*	YES	22.5	NO	After treatment	Pituitary surgery	8	P12	F	43	Cushing's disease	NO	NO	NO	YES
S25	Overt Cushing's syndrome	Training	2116.92	46.092	226.32			NO		NO	Before treatment	Pituitary surgery		P13	M	52	Cushing's disease	YES	NO	NA	YES
S26	Adrenal Insufficiency	Training				5.52		YES	20	NO	After treatment	Pituitary surgery	8	P13	M	52	Cushing's disease	YES	NO	NA	YES
S27	Overt Cushing's syndrome	Training	1131.6	16.284	289.8			NO		NO	Before treatment	Pituitary surgery		P14	F	63	Cushing's disease	YES	YES	NO	NO
S28	Eucortisolism	Training						NO	0	NO	After treatment	Pituitary surgery	12	P14	F	63	Cushing's disease	YES	YES	NO	NO
S29	Overt Cushing's syndrome	Training	7761.12	16.56	990.84			NO		NO	Before treatment	Pituitary surgery		P15	F	73	Cushing's disease	YES	YES	YES	YES
S30	Eucortisolism	Training		3.312	41.4			NO	0	NO	After treatment	Pituitary surgery	28	P15	F	73	Cushing's disease	YES	YES	YES	YES
S31	Overt Cushing's syndrome	Training	2541.96	20.976	414			NO		NO	Before treatment	Pituitary surgery		P16	F	52	Adrenal Cushing's	YES	NO	YES	YES
S32	Adrenal Insufficiency	Training				287.04	453*	YES	10	NO	After treatment	Pituitary surgery	10	P16	F	52	Adrenal Cushing's	YES	NO	YES	YES
S33	Overt Cushing's syndrome	Validation	1131.6	37.536	306.36			NO		NO	Before treatment	Pituitary surgery		P17	M	25	Cushing's disease	YES	NO	YES	YES
S34	Adrenal Insufficiency	Training				30.36	83*	YES	25	NO	After treatment	Pituitary surgery	5	P17	M	25	Cushing's disease	YES	NO	YES	YES
S35	Overt Cushing's syndrome	Training	648.6	17.664	1109.52			NO		NO	Before treatment	Pituitary surgery		P18	M	69	Cushing's disease	YES	YES	YES	YES
S36	Adrenal Insufficiency	Training				13.8	19*	YES	25	NO	After treatment	Pituitary surgery	7	P18	M	69	Cushing's disease	YES	YES	YES	YES
S37	Overt Cushing's syndrome	Training	2006.52	19.872	113.16			NO		NO	Before treatment	Pituitary surgery		P19	F	45	Cushing's disease	YES	NO	NO	YES
S38	Adrenal Insufficiency	Training				49.68	204*	YES	20	NO	After treatment	Pituitary surgery	12	P19	F	45	Cushing's disease	YES	NO	NO	YES
S39	Overt Cushing's syndrome	Validation	485.76	6.9	278.76			NO		NO	Before treatment	Pituitary surgery		P20	F	50	Cushing's disease	YES	NO	NO	YES
S40	Adrenal Insufficiency	Validation				96.6	91*	YES	25	NO	After treatment	Pituitary surgery	12	P20	F	50	Cushing's disease	YES	NO	NO	YES
S41	Overt Cushing's syndrome	Training	2514.36	12.972	314.64			NO		NO	Before treatment	Pituitary surgery		P21	M	17	Cushing's disease	NO	NO	NO	NO
S42	Eucortisolism	Training	96.6	1.38				NO	0	NO	After treatment	Pituitary surgery	8	P21	M	17	Cushing's disease	NO	NO	NO	NO
S43	Overt Cushing's syndrome	Training	1010.16	22.908	1084.68			NO		NO	Before treatment	Pituitary surgery		P22	M	43	Cushing's disease	YES	NO	YES	YES
S44	Adrenal Insufficiency	Training				71.76	221*	YES	30	NO	After treatment	Pituitary surgery	10	P22	M	43	Cushing's disease	YES	NO	YES	YES
S45	Overt Cushing's syndrome	Training	44375.3	69	1738.8			NO		NO	Before treatment	Pituitary surgery		P23	F	54	Ectopic	YES	NO	NO	NO
S46	Adrenal Insufficiency	Training				77.28		YES	25	NO	After treatment	Pituitary surgery	7	P23	F	54	Ectopic	YES	NO	NO	NO
S47	Overt Cushing's syndrome	Training	684.48	8.832	292.56			NO		NO	Before treatment	Pituitary surgery		P24	F	31	Adrenal Cushing's	YES	NO	NO	NO
S48	Adrenal Insufficiency	Training				231.84		YES	25	NO	After treatment	Pituitary surgery	5	P24	F	31	Adrenal Cushing's	YES	NO	NO	NO
S49	Overt Cushing's syndrome	Validation	513.36	11.316	129.72			NO		NO	Before treatment	Pituitary surgery		P25	F	65	Adrenal Cushing's	NO	NO	NO	NO
S50	Eucortisolism	Validation	207	4.692	44.16			NO	0	NO	After treatment	Pituitary surgery	7	P25	F	65	Adrenal Cushing's	NO	NO	NO	NO
S51	Mild Cushing's syndrome	Validation	234.6	9.66	212.52			NO		ketokonazole	Before treatment	Pituitary surgery		P26	M	33	Adrenal Cushing's	YES	NO	YES	YES
S52	Adrenal Insufficiency	Training				96.6	185*	YES	27.5	NO	After treatment	Pituitary surgery	8	P26	M	33	Adrenal Cushing's	YES	NO	YES	YES
S53	Overt Cushing's syndrome	Training	306	26.1	254			NO		NO	Before treatment	Pituitary surgery		P27	F	55	Cushing's disease	YES	NO	NO	NO
S54	Overt Cushing's syndrome	Validation	329	16.5				NO	0	metyrapone	After treatment	Pituitary surgery	34	P27	F	55	Cushing's disease	YES	NO	NO	NO
S55	Mild Cushing's syndrome	Validation				135	606	YES	30	NO	Before treatment	Pituitary surgery		P28	M	43	Cushing's disease	NO	NO	NO	YES
S56	Eucortisolism	Training	125	3		533	1000	NO	0	NO	After treatment	Pituitary surgery	38	P28	M	43	Cushing's disease	NO	NO	NO	YES
S57	Overt Cushing's syndrome	Training	974	8.2	377			NO		NO	Before treatment	Pituitary surgery		P29	F	35	Cushing's disease	NO	NO	NO	YES
S58	Mild Cushing's syndrome	Validation	296	6.9	32			NO	0	NO	After treatment	Pituitary surgery	27	P29	F	35	Cushing's disease	NO	NO	NO	YES
S59	Overt Cushing's syndrome	Training	9594	194	940			NO		NO	Before treatment	Pituitary surgery		P30	M	47	Cushing's disease	YES	NO	NO	YES
S60	Adrenal Insufficiency	Training	58	7.9		202	890	YES	20	NO	After treatment	Pituitary surgery	35	P30	M	47	Cushing's disease	YES	NO	NO	YES
S61	Overt Cushing's syndrome	Training	2781	18.8	326			NO		NO	Before treatment	Pituitary surgery		P31	M	48	Cushing's disease	YES	NO	NO	YES
S62	Adrenal Insufficiency	Training	68			85	1322	YES	15	NO	After treatment	Pituitary surgery	28	P31	M	48	Cushing's disease	YES	NO	NO	YES
S63	Overt Cushing's syndrome	Training	2772	57.2	492			NO		NO	Before treatment	Pituitary surgery		P32	F	24	Cushing's disease	NO	NO	YES	YES
S64	Adrenal Insufficiency	Validation	245	15.3		218	1092	YES	10	NO	After treatment	Pituitary surgery	23	P32	F	24	Cushing's disease	NO	NO	YES	YES
S65	Overt Cushing's syndrome	Training	444	16.8				NO		NO	Before treatment	Proton therapy		P33	F	39	Cushing's disease	YES	NO	NO	NO
S66	Eucortisolism	Validation	168	4.2				NO	0	metyrapone	After treatment	Proton therapy	10	P33	F	39	Cushing's disease	YES	NO	NO	NO
S67	Mild Cushing's syndrome	Validation	209	14.3	215			NO		NO	Before treatment	metyrapone		P34	F	65	Cushing's disease	YES	YES	YES	YES
S68	Mild Cushing's syndrome	Validation	274	5.1				NO	0	metyrapone	After treatment	metyrapone	>6	P34	F	65	Cushing's disease	YES	YES	YES	YES
S69	Overt Cushing's syndrome	Training	992	32.2	651			NO		NO	Before treatment	Pituitary surgery		P35	F	58	Cushing's disease	YES	YES	NO	YES
S70	Adrenal Insufficiency	Training	62	1.6		121	470	YES	20	NO	After treatment	Pituitary surgery	20	P35	F	58	Cushing's disease	YES	YES	NO	YES
S71	Overt Cushing's syndrome	Validation	3496	22.6	460			NO		NO	Before treatment	Pituitary surgery		P36	F	39	Cushing's disease	YES	YES	NO	YES
S72	Eucortisolism	Validation	71	10.7				NO	0	metyrapone	After treatment	Pituitary surgery	24	P36	F	39	Cushing's disease	YES	YES	NO	YES
S73	Mild Cushing's syndrome	Validation	178	3.2	108			NO		metyrapone	Before treatment	metyrapone		P37	F	54	Cushing's disease	NO	NO	NO	NO
S74	Mild Cushing's syndrome	Validation	138	9.7	70			NO	0	pasireotide	After treatment	metyrapone	>6	P37	F	54	Cushing's disease	NO	NO	NO	NO
S75	Mild Cushing's syndrome	Validation	360	11.2	52			NO		ketokonazole	Before treatment	ketokonazole		P38	F	34	Cushing's disease	YES	NO	NO	NO
S76	Eucortisolism	Training	102	5	48			NO	0	NO	After treatment	ketokonazole	>6	P38	F	34	Cushing's disease	YES	NO	NO	NO
S77	Overt Cushing's syndrome	Training	1038	13.9	86			NO		NO	Before treatment	Pituitary surgery		P39	F	26	Cushing's disease	NO	NO	NO	NO
S78	Adrenal Insufficiency	Training	92	3.4		93	521	YES	20	NO	After treatment	Pituitary surgery	15	P39	F	26	Cushing's disease	NO	NO	NO	NO
S79	Overt Cushing's syndrome	Training	834	7.1	187			NO		NO	Before treatment	Pituitary surgery		P40	M	51	Cushing's disease	YES	NO	NO	NO
S80	Overt Cushing's syndrome	Validation	916	12.1				NO	0	metyrapone	After treatment	Pituitary surgery	10	P40	M	51	Cushing's disease	YES	NO	NO	NO
S81	Overt Cushing's syndrome	Training	7657	83	1883			NO		NO	Before treatment	Pituitary surgery		P41	F	38	Cushing's disease	YES	YES	NO	NO
S82	Mild Cushing's syndrome	Validation	198	11.6	170.1			NO	0	metyrapone	After treatment	Pituitary surgery	14	P41	F	38	Cushing's disease	YES	YES	NO	NO
S83	Mild Cushing's syndrome	Validation	224	8.8	53			NO		ketokonazole	Before treatment	ketokonazole		P42	F	49	Cushing's disease	NO	NO	NO	NO
S84	Eucortisolism	Validation		1.8				NO	0	ketokonazole	After treatment	ketokonazole	>6	P42	F	49	Cushing's disease	NO	NO	NO	NO
S85	Overt Cushing's syndrome	Training	536	19	74			NO		NO	Before treatment	Pituitary surgery		P43	M	43	Cushing's disease	YES	NO	NO	NO
S86	Adrenal Insufficiency	Training	256	2.4		6	64	YES	20	NO	After treatment	Pituitary surgery	3	P43	M	43	Cushing's disease	YES	NO	NO	NO
S87	Overt Cushing's syndrome	Training	807	15.8	614			NO		NO	Before treatment	metyrapone		P44	F	68	Cushing's disease	YES	YES	NO	YES
S88	Eucortisolism	Validation	223	5.4				NO	0	metyrapone	After treatment	metyrapone	>6	P44	F	68	Cushing's disease	YES	YES	NO	YES
S89	Mild Cushing's syndrome	Validation	216	9.7	57			NO		NO	Before treatment	metyrapone		P45	F	53	Cushing's disease	YES	YES	NO	YES
S90	Overt Cushing's syndrome	Validation	876	8.8				NO	0	metyrapone	After treatment	metyrapone	>6	P45	F	53	Cushing's disease	YES	YES	NO	YES
S91	Overt Cushing's syndrome	Validation	658	13.2				NO		metyrapone	Before treatment	Pituitary surgery		P46	M	37	Cushing's disease	YES	NO	YES	YES
S92	Eucortisolism	Validation	304		25			NO	0	NO	After treatment	Pituitary surgery	14	P46	M	37	Cushing's disease	YES	NO	YES	YES
S93	Mild Cushing's syndrome	Validation	68		52			NO		metyrapone	Before treatment	metyrapone		P47	F	64	Cushing's disease	YES	YES	NO	NO
S94	Mild Cushing's syndrome	Validation	116	16.8				NO	0	metyrapone	After treatment	metyrapone	>6	P47	F	64	Cushing's disease	YES	YES	NO	NO
							* 30 minutes after ACTH stimulation
