# Supplementary material for: Identification of glucocorticoid-related molecular signature by whole blood methylome analysis
Source: Eur J Endocrinol. 2021 Dec 16;186(2):297–308. doi: 10.1530/EJE-21-0907 (PMC8789024; doi:10.1530/EJE-21-0907)
Supplement: Supplementary Table 2 [file supplementary_table_2.xlsx]

## Sheet: Supplementary_Table2
Sample_ID	Sex	Status	Age at diagnosis
C01	M	Eucortisolism	24
C02	M	Eucortisolism	26
C03	M	Eucortisolism	21
C04	M	Eucortisolism	23
C05	M	Eucortisolism	34
C06	M	Eucortisolism	24
C07	M	Eucortisolism	20
C08	M	Eucortisolism	19
C09	M	Eucortisolism	22
C10	M	Eucortisolism	26
C11	M	Eucortisolism	22
C12	M	Eucortisolism	20
C13	M	Eucortisolism	24
C14	M	Eucortisolism	20
C15	M	Eucortisolism	21
C16	M	Eucortisolism	18
C17	M	Eucortisolism	23
C18	M	Eucortisolism	19
C19	M	Eucortisolism	28
C20	M	Eucortisolism	20
C21	M	Eucortisolism	19
C22	M	Eucortisolism	26
C23	M	Eucortisolism	22
C24	M	Eucortisolism	22
C25	M	Eucortisolism	25
C26	M	Eucortisolism	20
C27	M	Eucortisolism	24
C28	M	Eucortisolism	24
C29	M	Eucortisolism	25
C30	M	Eucortisolism	20
C31	M	Eucortisolism	26
C32	M	Eucortisolism	25
C33	M	Eucortisolism	23
C34	M	Eucortisolism	20
C35	M	Eucortisolism	21
C36	M	Eucortisolism	20
C37	M	Eucortisolism	22
C38	M	Eucortisolism	34
C39	M	Eucortisolism	32
C40	M	Eucortisolism	23
C41	M	Eucortisolism	34
C42	M	Eucortisolism	22
C43	M	Eucortisolism	23
C44	M	Eucortisolism	29
C45	M	Eucortisolism	23
C46	M	Eucortisolism	24
C47	M	Eucortisolism	35
C48	M	Eucortisolism	25
C49	M	Eucortisolism	23
C50	M	Eucortisolism	20
C51	M	Eucortisolism	26
C52	M	Eucortisolism	22
C53	M	Eucortisolism	19
C54	M	Eucortisolism	24
C55	M	Eucortisolism	19
C56	M	Eucortisolism	20
C57	M	Eucortisolism	27
C58	M	Eucortisolism	34
C59	M	Eucortisolism	25
C60	M	Eucortisolism	28
C61	M	Eucortisolism	34
C62	M	Eucortisolism	34
C63	M	Eucortisolism	27
C64	M	Eucortisolism	20
C65	M	Eucortisolism	26
C66	F	Cushing's syndrome	45
C67	F	Cushing's syndrome	37
C68	F	Cushing's syndrome	50
C69	F	Cushing's syndrome	69
C70	F	Cushing's syndrome	45
C71	M	Cushing's syndrome	60
C72	M	Cushing's syndrome	26
C73	F	Cushing's syndrome	51
C74	F	Cushing's syndrome	50
C75	F	Cushing's syndrome	42
C76	F	Cushing's syndrome	48
C77	F	Cushing's syndrome	31
C78	F	Cushing's syndrome	58
C79	F	Cushing's syndrome	67
C80	F	Cushing's syndrome	38
C81	F	Cushing's syndrome	65
C82	M	Cushing's syndrome	65
C83	F	Cushing's syndrome	30
C84	F	Cushing's syndrome	34
C85	F	Cushing's syndrome	42
C86	F	Cushing's syndrome	31
C87	F	Cushing's syndrome	47
C88	F	Cushing's syndrome	46
C89	F	Cushing's syndrome	54
C90	F	Cushing's syndrome	47
C91	F	Cushing's syndrome	53
