# Supplementary material for: Identification of glucocorticoid-related molecular signature by whole blood methylome analysis
Source: Eur J Endocrinol. 2021 Dec 16;186(2):297–308. doi: 10.1530/EJE-21-0907 (PMC8789024; doi:10.1530/EJE-21-0907)
Supplement: Supplementary Table 3 [file supplementary_table_3.xlsx]

## Sheet: Supplementary_Table3
Sample_ID	Measured lymphocytes (%)	Measured neutrophils (%)	Estimated lymphocytes (%)	Estimated neutrophils (%)
S1	16.00	75.00	22.00	69.00
S2	32.62	51.93	37.00	55.00
S3	27.00	56.00	33.00	60.00
S4	44.00	42.00	50.00	45.00
S5	28.00	58.00	31.00	59.00
S6	29.00	57.00	31.00	60.00
S7	14.83	77.97	16.00	76.00
S8	25.45	64.30	29.00	63.00
S9	15.00	76.00	16.00	75.00
S10	36.80	49.40	40.00	51.00
S11	14.81	71.60	18.00	71.00
S12	22.45	67.74	18.00	74.00
S13	8.90	82.20	10.00	79.00
S14	25.69	61.55	39.00	53.00
S15	12.94	78.82	15.00	75.00
S16	31.72	57.03	37.00	52.00
S17	27.31	65.09	34.00	57.00
S18	36.33	53.29	52.00	39.00
S19	NA	NA	12.00	78.00
S20	35.00	53.00	38.00	56.00
S21	17.00	69.00	20.00	69.00
S22	26.00	56.00	27.00	62.00
S23	29.00	61.00	27.00	62.00
S24	40.18	46.91	42.00	51.00
S25	8.00	83.00	9.00	81.00
S26	28.00	59.00	35.00	53.00
S27	22.00	68.00	20.00	71.00
S28	32.45	57.76	37.00	57.00
S29	20.00	69.00	22.00	68.00
S30	30.00	64.00	31.00	64.00
S31	20.00	71.00	34.00	59.00
S32	40.98	49.18	42.00	53.00
S33	14.25	78.05	13.00	77.00
S34	13.33	81.61	25.00	63.00
S35	15.63	74.63	19.00	70.00
S36	38.88	47.42	44.00	47.00
S37	6.00	78.00	7.00	73.00
S38	45.00	40.00	38.00	54.00
S39	16.00	78.00	23.00	70.00
S40	37.00	48.00	41.00	51.00
S41	17.00	70.00	27.00	61.00
S42	26.84	57.11	24.00	66.00
S43	22.99	68.22	28.00	63.00
S44	52.25	34.50	74.00	34.00
S45	4.00	91.00	7.00	89.00
S46	27.00	46.00	41.00	53.00
S47	28.00	61.00	12.00	85.00
S48	27.00	67.00	30.00	64.00
S49	24.07	61.11	24.00	63.00
S50	25.75	61.23	26.00	63.00
S51	21.00	69.00	22.00	67.00
S52	45.42	36.44	52.00	39.00
S53	13.15	73.59	15.00	72.00
S54	10.54	78.34	14.00	75.00
S55	26.29	58.08	10.00	82.00
S56	36.57	50.11	44.00	50.00
S57	18.85	71.79	10.00	82.00
S58	25.37	65.84	32.00	60.00
S59	7.64	82.31	9.00	80.00
S60	35.43	52.32	42.00	52.00
S61	19.79	68.28	35.00	57.00
S62	46.00	45.01	52.00	43.00
S63	5.71	82.81	17.00	76.00
S64	48.19	42.09	63.00	34.00
S65	20.31	68.38	26.00	63.00
S66	21.69	66.17	24.00	65.00
S67	16.53	74.74	32.00	60.00
S68	29.40	58.57	35.00	57.00
S69	11.61	82.66	15.00	77.00
S70	31.78	57.46	36.00	58.00
S71	14.87	79.50	16.00	77.00
S72	38.87	49.00	37.00	56.00
S73	31.82	55.83	35.00	56.00
S74	26.13	55.34	30.00	61.00
S75	18.38	70.74	34.00	54.00
S76	32.39	51.04	37.00	53.00
S77	32.49	55.05	35.00	57.00
S78	46.07	39.84	42.00	50.00
S79	18.03	73.53	18.00	71.00
S80	20.29	71.75	25.00	68.00
S81	14.54	79.48	20.00	74.00
S82	43.61	45.15	52.00	41.00
S83	19.54	66.56	22.00	68.00
S84	15.54	73.24	24.00	65.00
S85	29.07	57.64	12.00	85.00
S86	49.71	37.81	55.00	37.00
S87	20.52	71.13	19.00	76.00
S88	21.71	68.23	26.00	66.00
S89	28.34	56.77	29.00	64.00
S90	29.37	52.95	35.00	57.00
S91	19.41	66.31	16.00	73.00
S92	19.13	68.81	27.00	64.00
S93	24.30	66.52	38.00	56.00
S94	18.17	76.62	33.00	62.00
