# Supplementary material for: Identification of glucocorticoid-related molecular signature by whole blood methylome analysis
Source: Eur J Endocrinol. 2021 Dec 16;186(2):297–308. doi: 10.1530/EJE-21-0907 (PMC8789024; doi:10.1530/EJE-21-0907)
Supplement: Supplementary Table 4 [file supplementary_table_4.xlsx]

## Sheet: Supplementary_Table4
Name	Chromosome	Position	Islands_Name	Relation_to_Island	UCSC_RefGene_Name	UCSC_RefGene_Group	Regulatory_Feature_Name	Regulatory_Feature_Group	logFC_OvertCSvsEucort	adj.P.Val_OvertCSvsEucort	logFC_OvertCSvsAdrenalInsuff	adj.P.Val_OvertCSvsAdrenalInsuff	logFC_OvertCSvsMildCS	adj.P.Val_OvertCSvsMildCS
cg14195992	chr8	48265917		OpenSea	KIAA0146	Body			-0.55	2.69827e-05	-0.512	0.00119749	-0.445	0.0311161
cg17010309	chr8	48265853		OpenSea	SPIDR;SPIDR;SPIDR;SPIDR	Body;Body;Body;Body			-0.462	0.000492826	-0.461	0.00166208	-0.397	0.0392477
cg03546163	chr6	35654363	chr6:35655607-35656856	N_Shore	FKBP5;FKBP5;FKBP5;FKBP5	5'UTR;5'UTR;5'UTR;5'UTR			-0.918	0.000492826	-0.46	0.139972	-0.663	0.13173
cg21664907	chr14	85883365		OpenSea	LINC00911;LINC00911	Body;Body			-0.564	0.000893642	-0.391	0.0177547	-0.324	0.286413
cg19226017	chr6	35697185	chr6:35699166-35699953	N_Shore	FKBP5;LOC285847	TSS1500;Body	6:35695296-35697254	Promoter_Associated	-0.358	0.00179205	-0.215	0.0651408	-0.261	0.152826
cg13064873	chr17	48360726		OpenSea	TMEM92-AS1	Body	17:48360658-48360827	Unclassified_Cell_type_specific	-0.395	0.00179205	-0.31	0.0095579	-0.273	0.178611
cg04987734	chr14	103415873		OpenSea	CDC42BPB	Body	14:103415151-103416162	Unclassified	0.436	0.00232518	0.419	0.00254282	0.246	0.33853
cg06804705	chr21	40125580		OpenSea	NCRNA00114;NCRNA00114;NCRNA00114	TSS1500;Body;Body			-0.704	0.00501284	-0.423	0.0944836	-0.515	0.175488
cg02003183	chr14	103415882		OpenSea	CDC42BPB	Body	14:103415151-103416162	Unclassified	0.355	0.00537442	0.341	0.00334762	0.217	0.306104
cg06374258	chr20	30700869		OpenSea	TM9SF4	Body			-0.33	0.0057363	-0.336	0.00241873	-0.252	0.157519
cg25563198	chr6	35696726	chr6:35695725-35696156	S_Shore	FKBP5;LOC285847	TSS1500;Body	6:35695296-35697254	Promoter_Associated	-0.401	0.0057363	-0.327	0.0115388	-0.338	0.130188
cg09666573	chr3	11267627		OpenSea	HRH1;HRH1;HRH1	5'UTR;TSS200;5'UTR			-0.32	0.0057363	-0.272	0.00878682	-0.198	0.311308
cg19916943	chr5	95992957		OpenSea			5:95992910-95993089	Unclassified_Cell_type_specific	-0.346	0.0057363	-0.252	0.0280305	-0.148	0.623285
cg04424656	chr11	1776289	chr11:1774588-1775040	S_Shore	CTSD	Body	11:1776193-1776591	Unclassified_Cell_type_specific	-0.291	0.0057363	-0.288	0.00308606	-0.256	0.130188
cg25114611	chr6	35696870	chr6:35695725-35696156	S_Shore	FKBP5;LOC285847	TSS1500;Body	6:35695296-35697254	Promoter_Associated	-0.364	0.00628697	-0.289	0.0156552	-0.258	0.234712
cg05355216	chr13	28675510	chr13:28674227-28675170	S_Shore	FLT3;FLT3	TSS1500;TSS1500			-0.395	0.00628697	-0.319	0.0138079	-0.233	0.356795
cg04887682	chr17	56345257		OpenSea	LPO;LPO;LPO	Body;Body;Body			-0.327	0.00628697	-0.306	0.00507994	-0.218	0.272237
cg04128669	chr2	192067025		OpenSea					-0.524	0.00678638	-0.496	0.00480189	-0.375	0.23212
cg02494101	chr19	35932450		OpenSea					-0.301	0.00678638	-0.348	0.00166208	-0.195	0.292897
cg00112790	chr13	28639071		OpenSea	FLT3;FLT3	Body;Body			-0.43	0.00685939	-0.45	0.00245394	-0.377	0.130188
cg18391344	chr1	198902062		OpenSea	MIR181A1HG	Body			-0.627	0.00685939	-0.494	0.0189473	-0.395	0.321834
cg24166814	chr2	56067277		OpenSea					-0.543	0.00685939	-0.595	0.00176205	-0.523	0.0812921
cg07744430	chr12	132345502		OpenSea			12:132345450-132345504	Unclassified_Cell_type_specific	-0.331	0.00685939	-0.378	0.00166208	-0.217	0.291651
cg23617039	chr16	333737	chr16:332514-332760	S_Shore	PDIA2	Body	16:333087-333881	Unclassified_Cell_type_specific	-0.274	0.00695281	-0.302	0.00176205	-0.201	0.226331
cg08320215	chr2	120408922		OpenSea	CFAP221;CFAP221	Body;Body			-0.271	0.00741503	-0.345	0.00119749	-0.203	0.197845
cg27314686	chr10	75676787		OpenSea	PLAU;PLAU;C10orf55	3'UTR;3'UTR;5'UTR			-0.306	0.00811784	-0.327	0.00243602	-0.262	0.140597
cg26120073	chr14	91841955		OpenSea	CCDC88C	Body			0.318	0.00844874	0.268	0.0133166	0.165	0.506665
cg18436544	chr13	24825781		OpenSea	SPATA13;SPATA13;SPATA13	Body;Body;Body	13:24825275-24826213	Promoter_Associated_Cell_type_specific	0.272	0.00844874	0.244	0.00879226	0.14	0.515366
cg09702859	chr1	198901839		OpenSea	MIR181A1HG	Body			-0.734	0.00844874	-0.589	0.0197793	-0.399	0.465228
cg04958236	chr6	74276973		OpenSea					-0.317	0.00844874	-0.328	0.00315567	-0.255	0.162848
cg08528681	chr3	183224903		OpenSea	KLHL6	Body	3:183224653-183224995	Unclassified_Cell_type_specific	-0.287	0.00844874	-0.324	0.00166208	-0.245	0.151249
cg12864409	chr12	110742270		OpenSea	ATP2A2;ATP2A2	Body;Body			-0.428	0.00844874	-0.327	0.0288811	-0.146	0.792209
cg02615013	chr4	2805558		OpenSea	SH3BP2	5'UTR			-0.322	0.0087096	-0.374	0.00166208	-0.303	0.130188
cg10884484	chr2	192059180		OpenSea					-0.617	0.0087096	-0.47	0.0316206	-0.416	0.293982
cg01459052	chr3	47016537	chr3:47017879-47018312	N_Shore	CCDC12	Body			-0.264	0.0087096	-0.259	0.0051404	-0.12	0.626693
cg18083597	chr17	80190129	chr17:80186135-80189990	S_Shore	SLC16A3;SLC16A3;SLC16A3	TSS200;5'UTR;5'UTR			-0.289	0.0087096	-0.194	0.0784891	-0.24	0.152826
cg20070323	chr15	72520350	chr15:72522131-72524238	N_Shore	PKM;PKM;PKM;PKM;PKM;PKM;PKM	Body;Body;5'UTR;5'UTR;5'UTR;5'UTR;5'UTR			-0.453	0.0087096	-0.345	0.0316161	-0.222	0.567502
cg09930046	chr19	840737	chr19:843468-844085	N_Shelf	PRTN3	TSS1500			-0.303	0.0087096	-0.288	0.0063232	-0.217	0.26501
cg11770823	chr3	72170114		OpenSea					-0.3	0.0087096	-0.305	0.00415724	-0.226	0.228773
cg20964377	chr2	119731815		OpenSea	MARCO	Body			-0.274	0.0087096	-0.238	0.0122244	-0.193	0.268945
cg26175771	chr19	827576		OpenSea	AZU1	TSS1500			-0.285	0.0087096	-0.313	0.00241873	-0.236	0.157083
cg06274263	chr12	10335159		OpenSea	TMEM52B;TMEM52B;TMEM52B	ExonBnd;Body;Body			-0.432	0.0087096	-0.445	0.00372539	-0.383	0.135007
cg16463452	chr13	29195249		OpenSea					-0.306	0.0087096	-0.31	0.00427409	-0.185	0.386651
cg06036471	chr10	93861385		OpenSea	CPEB3	Body	10:93861189-93861400	Unclassified_Cell_type_specific	0.354	0.0087096	0.415	0.00166208	0.297	0.152826
cg25936902	chr13	30982971	chr13:30982287-30982827	S_Shore			13:30982280-30983321	Unclassified	-0.278	0.0087096	-0.327	0.00166208	-0.159	0.430271
cg23765153	chr20	23357876		OpenSea	NAPB	3'UTR			0.194	0.00878285	0.1	0.336142	0.16	0.157083
cg21204620	chr15	77281418		OpenSea			15:77281330-77281447	Unclassified	-0.387	0.00878285	-0.315	0.0206488	-0.264	0.293686
cg04501408	chr5	141551033		OpenSea					-0.263	0.00956137	-0.21	0.0250097	-0.166	0.354761
cg18483374	chr9	137264876		OpenSea	RXRA	Body	9:137264661-137265209	Unclassified_Cell_type_specific	-0.302	0.00960821	-0.286	0.00719562	-0.226	0.24474
cg06861945	chr2	60945136		OpenSea					-0.396	0.00981084	-0.332	0.0175104	-0.224	0.454574
cg20351875	chr12	65015547		OpenSea	MIR548C;RASSF3	TSS1500;Body			-0.333	0.0100041	-0.376	0.00213409	-0.299	0.138804
cg10344006	chr12	93631584		OpenSea	LOC643339	Body			-0.419	0.0100041	-0.439	0.00371018	-0.408	0.130188
cg10442325	chr2	48401950		OpenSea					-0.294	0.0100041	-0.344	0.00166208	-0.261	0.149361
cg17749033	chr17	80197412	chr17:80195043-80195866	S_Shore					-0.212	0.0100041	-0.187	0.0124506	-0.161	0.237942
cg09800357	chr19	19574818		OpenSea	GATAD2A;GATAD2A	TSS1500;5'UTR			-0.261	0.0100041	-0.274	0.00372743	-0.253	0.130188
cg01955153	chr16	50769852		OpenSea			16:50769750-50769990	Unclassified_Cell_type_specific	-0.377	0.0100041	-0.346	0.0096199	-0.203	0.505122
cg17975423	chr4	57594984		OpenSea					-0.329	0.0100041	-0.327	0.0055356	-0.36	0.0392477
cg05083624	chr22	40728497		OpenSea	TNRC6B;TNRC6B;TNRC6B	3'UTR;3'UTR;3'UTR			0.381	0.0100041	0.416	0.00299218	0.28	0.264131
cg20153863	chr3	46235150		OpenSea					-0.332	0.0100041	-0.389	0.00166208	-0.305	0.130188
cg01418351	chr4	1294432		OpenSea	MAEA;MAEA	Body;Body			0.224	0.0100041	0.147	0.108907	0.114	0.557174
cg12754982	chr6	160409942		OpenSea	IGF2R	Body			-0.404	0.0100041	-0.426	0.00371684	-0.33	0.175794
cg25800753	chr10	94891725		OpenSea					-0.24	0.0100041	-0.242	0.00524297	-0.23	0.130188
cg02458141	chr2	20817916		OpenSea	HS1BP3	3'UTR	2:20816610-20818087	Unclassified_Cell_type_specific	-0.294	0.0100041	-0.297	0.0051404	-0.247	0.157083
cg16084510	chr2	169894985		OpenSea					-0.296	0.0102032	-0.337	0.00213409	-0.244	0.175488
cg18506744	chr19	1102627	chr19:1103722-1105758	N_Shore	GPX4;GPX4	TSS1500;TSS1500	19:1102583-1103017	Unclassified_Cell_type_specific	-0.407	0.0102032	-0.356	0.0139262	-0.175	0.6906
cg07680037	chr15	58818581		OpenSea	LIPC	Body			-0.306	0.0102292	-0.33	0.00314806	-0.255	0.16751
cg12166711	chr15	63666955		OpenSea	CA12;CA12;CA12	Body;Body;Body			-0.315	0.0104999	-0.289	0.0101023	-0.193	0.395984
cg21908805	chr8	121092962		OpenSea					-0.284	0.0106025	-0.333	0.00176205	-0.249	0.152826
cg05567377	chr11	503283	chr11:504189-504659	N_Shore	RNH1;RNH1;RNH1;RNH1;RNH1;RNH1;RNH1;RNH1	5'UTR;5'UTR;5'UTR;5'UTR;5'UTR;5'UTR;5'UTR;5'UTR			-0.327	0.0106025	-0.36	0.00301576	-0.236	0.27454
cg23039677	chr1	45875131		OpenSea	TESK2	Body			-0.335	0.0107581	-0.378	0.00241873	-0.269	0.190626
cg13765621	chr1	158149228	chr1:158150620-158151503	N_Shore	CD1D	TSS1500			-0.338	0.0107581	-0.347	0.00480189	-0.235	0.300006
cg00130530	chr6	35657202	chr6:35655607-35656856	S_Shore	FKBP5;FKBP5;FKBP5;FKBP5	5'UTR;TSS1500;TSS1500;TSS1500	6:35655414-35657286	Promoter_Associated	-0.294	0.0107832	-0.116	0.657696	-0.19	0.354761
cg02641539	chr8	105351190		OpenSea	TM7SF4	TSS1500			-0.405	0.0107832	-0.403	0.00588024	-0.287	0.286413
cg19222525	chr20	62492220	chr20:62492849-62494249	N_Shore	C20orf135	TSS1500	20:62491883-62492259	Unclassified_Cell_type_specific	-0.243	0.0108589	-0.217	0.0128605	-0.181	0.26449
cg05887273	chr8	142390777		OpenSea					-0.282	0.0109152	-0.31	0.00306935	-0.113	0.737305
cg00148618	chr1	159819894		OpenSea	C1orf204	Body			-0.316	0.0110044	-0.29	0.0109884	-0.241	0.249591
cg09262100	chr14	103416268		OpenSea	CDC42BPB	Body			0.2	0.0114598	0.089	0.554051	0.106	0.538301
cg24487151	chr3	73025772		OpenSea					-0.307	0.011546	-0.342	0.00296197	-0.354	0.0311161
cg17093294	chr2	121075836		OpenSea					-0.247	0.011546	-0.242	0.00708161	-0.171	0.307233
cg02108681	chr2	61095484		OpenSea	LINC01185	Body			-0.34	0.011546	-0.333	0.00708496	-0.233	0.316441
cg08183467	chr1	31989517		OpenSea	LINC01226	Body			-0.298	0.011546	-0.3	0.00577976	-0.238	0.209375
cg15697832	chr9	127092513		OpenSea	NEK6;NEK6;NEK6;NEK6;NEK6;NEK6;NEK6	Body;Body;Body;Body;Body;Body;Body			0.315	0.011546	0.047	0.965622	0.124	0.750356
cg15508223	chr2	178213318		OpenSea	LOC100130691	Body			-0.329	0.0115608	-0.251	0.0448368	-0.248	0.261568
cg12028969	chr11	34393189		OpenSea					-0.518	0.0115754	-0.572	0.0030773	-0.405	0.23416
cg18198521	chr15	73586369		OpenSea	NEO1;NEO1;NEO1	Body;Body;Body			-0.361	0.0116943	-0.353	0.00731146	-0.279	0.24566
cg16913972	chr8	123859953		OpenSea	ZHX2	5'UTR			-0.349	0.0118268	-0.228	0.1305	-0.154	0.686842
cg21702188	chr11	62574403	chr11:62572710-62573149	S_Shore	STX5;NXF1;NXF1	3'UTR;TSS1500;TSS1500			-0.275	0.0118268	-0.303	0.00308606	-0.2	0.282414
cg14702809	chr22	50497822	chr22:50496441-50497393	S_Shore	MLC1;MLC1	3'UTR;3'UTR	22:50497598-50498562	Gene_Associated_Cell_type_specific	-0.342	0.01211	-0.276	0.030161	-0.175	0.572396
cg13784559	chr2	131128163	chr2:131129718-131130511	N_Shore	PTPN18;PTPN18	Body;Body	2:131127957-131128745	Promoter_Associated_Cell_type_specific	0.251	0.01211	0.28	0.00304635	0.214	0.16751
cg01813126	chr11	1799651		OpenSea					-0.264	0.01211	-0.275	0.00480189	-0.182	0.317604
cg02897385	chr5	142528481		OpenSea	ARHGAP26;ARHGAP26	Body;Body			-0.395	0.01211	-0.489	0.00166208	-0.315	0.221657
cg20986887	chr6	28887284	chr6:28890951-28892013	N_Shelf	TRIM27	Body			-0.271	0.01211	-0.315	0.00225503	-0.165	0.420406
cg05296801	chr16	79453247		OpenSea					-0.273	0.01211	-0.301	0.00327129	-0.23	0.175488
cg02053952	chr9	136989004		OpenSea					-0.311	0.01211	-0.346	0.00306935	-0.304	0.130188
cg08914121	chr8	41925898		OpenSea					-0.308	0.01211	-0.302	0.00759223	-0.239	0.249591
cg02287214	chr11	64163330		OpenSea					-0.346	0.01211	-0.33	0.00926372	-0.223	0.37274
cg01500402	chr16	2256716	chr16:2255168-2255828	S_Shore	MLST8	Body			-0.268	0.01211	-0.23	0.0195612	-0.152	0.48726
cg06680065	chr12	71835739	chr12:71833192-71834389	S_Shore	LGR5	Body			0.234	0.01211	0.107	0.53108	0.134	0.479929
cg03131767	chr12	123446272	chr12:123444211-123444565	S_Shore	ABCB9;ABCB9;ABCB9	5'UTR;5'UTR;5'UTR			0.248	0.01211	0.092	0.726243	0.138	0.507072
cg13159693	chr4	15779729	chr4:15779998-15780729	N_Shore	CD38	TSS1500	4:15779632-15781494	Promoter_Associated	-0.251	0.01211	-0.224	0.0150948	-0.168	0.345307
cg07001359	chr19	4895854		OpenSea	ARRDC5	Body			-0.244	0.0121722	-0.303	0.00166208	-0.243	0.130188
cg09945440	chr7	98983316		OpenSea	ARPC1B;ARPC1B	ExonBnd;5'UTR			-0.27	0.0121928	-0.269	0.00672331	-0.236	0.157083
cg25037104	chr3	188510700		OpenSea	LPP;LPP;LPP	Body;Body;Body			0.269	0.0121928	0.18	0.119989	0.175	0.371175
cg10745413	chr15	78374796		OpenSea	MIR5003	TSS1500			-0.355	0.0123225	-0.392	0.00337554	-0.311	0.157083
cg09989011	chr10	104677906	chr10:104677315-104679312	Island	CNNM2;CNNM2;CNNM2	TSS200;TSS200;TSS200	10:104677155-104678818	Promoter_Associated	-0.543	0.0124486	-0.358	0.131669	-0.222	0.738434
cg21578596	chr6	32906460		OpenSea	HLA-DMB	Body			-0.297	0.0124804	-0.331	0.00316264	-0.215	0.290948
cg16387467	chr18	72166016	chr18:72162935-72164039	S_Shore	CNDP2;CNDP2	TSS1500;5'UTR	18:72165931-72167435	Promoter_Associated	-0.308	0.0125565	-0.25	0.03192	-0.186	0.437388
cg15679550	chr19	51965079		OpenSea			19:51965047-51965092	Unclassified_Cell_type_specific	-0.275	0.0125768	-0.281	0.00588024	-0.192	0.31524
cg26033520	chr10	74004071		OpenSea			10:74003460-74004110	Unclassified	-0.433	0.0125768	-0.287	0.128192	-0.391	0.152826
cg16073611	chr10	22100381		OpenSea	DNAJC1	Body			-0.361	0.0125768	-0.369	0.00589856	-0.306	0.175794
cg21580043	chr17	17929070		OpenSea	ATPAF2	Body			-0.565	0.0125768	-0.381	0.117674	-0.379	0.348626
cg00012722	chr9	136988169		OpenSea					-0.35	0.0125768	-0.429	0.00166208	-0.237	0.340969
cg27201843	chr19	17638031		OpenSea	FAM129C;FAM129C	Body;Body	19:17637820-17638086	Unclassified_Cell_type_specific	0.242	0.0125768	0.245	0.00643683	0.164	0.338147
cg07102252	chr15	77281317		OpenSea					-0.274	0.0125768	-0.269	0.00775415	-0.171	0.40744
cg14663914	chr19	827739		OpenSea	AZU1	TSS200			-0.258	0.0125768	-0.242	0.0110978	-0.172	0.353551
cg05296619	chr13	114834683	chr13:114836066-114836520	N_Shore	RASA3	Body	13:114834493-114834700	Unclassified_Cell_type_specific	-0.282	0.0125768	-0.292	0.0055815	-0.22	0.251475
cg03234093	chr9	95800911		OpenSea					-0.258	0.0125768	-0.27	0.00518295	-0.19	0.284019
cg10062125	chr1	197808211		OpenSea					-0.287	0.0125768	-0.242	0.02437	-0.181	0.402841
cg13769596	chr10	45432795		OpenSea	TMEM72-AS1	Body			-0.343	0.0125768	-0.366	0.00463112	-0.306	0.152826
cg26627349	chr3	50272436	chr3:50273268-50273901	N_Shore	GNAI2;GNAI2;GNAI2;GNAI2;GNAI2	TSS1500;TSS1500;5'UTR;Body;5'UTR			-0.243	0.0125894	-0.248	0.0060651	-0.181	0.277537
cg15334166	chr14	76037417		OpenSea			14:76037319-76037462	Unclassified_Cell_type_specific	-0.371	0.0125894	-0.369	0.00738381	-0.215	0.477379
cg13553147	chr1	45243960	chr1:45241013-45241900	S_Shelf	SNORD38B;RPS8	TSS200;Body			-0.24	0.0128507	-0.277	0.00272435	-0.192	0.23416
cg05750303	chr1	31436078		OpenSea	PUM1;PUM1	Body;Body			-0.303	0.0128507	-0.324	0.00467175	-0.211	0.322513
cg14616533	chr4	108758755		OpenSea	SGMS2	5'UTR			-0.235	0.0128507	-0.25	0.00475362	-0.18	0.265448
cg21269770	chr2	46125199		OpenSea	PRKCE	Body	2:46125158-46125304	Unclassified_Cell_type_specific	-0.305	0.0128507	-0.379	0.00166208	-0.254	0.189902
cg10254427	chr4	154055274		OpenSea					-0.233	0.0128507	-0.133	0.285934	-0.121	0.577926
cg12935933	chr1	45243943	chr1:45241013-45241900	S_Shelf	RPS8;SNORD38B	Body;TSS200			-0.266	0.0130766	-0.238	0.0162607	-0.184	0.328078
cg20875867	chr19	7557797	chr19:7553699-7554033	S_Shelf					-0.291	0.0130766	-0.305	0.00540921	-0.147	0.60176
cg27267248	chr12	105157208		OpenSea					-0.343	0.0131374	-0.372	0.00427409	-0.251	0.290142
cg26031036	chr17	66495236		OpenSea	PRKAR1A	5'UTR			-0.316	0.0133874	-0.366	0.00273129	-0.196	0.421449
cg25420477	chr2	70319121	chr2:70313200-70315490	S_Shelf			2:70319105-70319204	Unclassified	0.366	0.0133874	0.357	0.00921932	0.22	0.454575
cg27027055	chr16	79306292		OpenSea			16:79305728-79306623	Promoter_Associated_Cell_type_specific	0.271	0.0135946	0.283	0.00567089	0.169	0.422408
cg12778550	chr4	26259683		OpenSea					-0.346	0.0135946	-0.383	0.00371018	-0.336	0.130188
cg22895728	chr12	93531972		OpenSea	LOC643339	Body			-0.34	0.0135946	-0.342	0.00734683	-0.178	0.5766
cg10675058	chr11	63858880		OpenSea	MACROD1	Body			-0.278	0.0135946	-0.276	0.00790041	-0.18	0.388129
cg01589145	chr2	118819072		OpenSea					-0.332	0.0136556	-0.391	0.00243602	-0.264	0.245837
cg24499524	chr17	56356470	chr17:56356374-56357013	Island	MPO	Body			-0.191	0.013837	-0.163	0.0249866	-0.159	0.197845
cg24950473	chr2	109847497		OpenSea	SH3RF3	Body			-0.263	0.013837	-0.246	0.0123126	-0.157	0.462653
cg26690127	chr2	37545602		OpenSea	PRKD3	TSS1500	2:37545600-37546027	Unclassified_Cell_type_specific	-0.297	0.0140192	-0.305	0.00639593	-0.194	0.382135
cg01223600	chr19	52265203		OpenSea	FPR2;FPR2	TSS1500;5'UTR			-0.282	0.0140192	-0.357	0.00166208	-0.235	0.197845
cg03591753	chr6	35659141	chr6:35655607-35656856	S_Shelf	FKBP5	5'UTR			-0.187	0.0141699	-0.219	0.00277329	-0.164	0.16751
cg03022813	chr16	90023526		OpenSea	DEF8;DEF8;DEF8;DEF8;DEF8;DEF8;DEF8;DEF8;DEF8	Body;Body;Body;Body;Body;Body;Body;Body;Body			-0.266	0.0141699	-0.281	0.00546791	-0.206	0.265448
cg14388315	chr11	114025223		OpenSea	ZBTB16;ZBTB16	Body;Body			-0.28	0.0141699	-0.363	0.00166208	-0.276	0.130188
cg08473858	chr11	118476352	chr11:118478235-118481896	N_Shore	PHLDB1	TSS1500			-0.232	0.0141699	-0.197	0.0265304	-0.155	0.365064
cg18789123	chr2	29174857		OpenSea					-0.388	0.0141699	-0.313	0.0386574	-0.279	0.308294
cg13032736	chr14	50506638		OpenSea	LINC01599	Body			-0.385	0.0141699	-0.426	0.00401657	-0.255	0.375261
cg17363902	chr20	47390660		OpenSea	PREX1	Body			-0.306	0.0141699	-0.339	0.00388491	-0.249	0.23145
cg04487659	chr17	43510575	chr17:43506828-43510380	S_Shore	SH3D20	TSS1500			-0.213	0.0141699	-0.226	0.00534199	-0.114	0.563967
cg13857429	chr2	46061304		OpenSea	PRKCE	Body	2:46061210-46061320	Unclassified_Cell_type_specific	-0.258	0.0141699	-0.238	0.0138493	-0.187	0.301453
cg22912331	chr14	24042251	chr14:24044886-24046760	N_Shelf	JPH4;JPH4	Body;Body			-0.248	0.0141699	-0.204	0.0331658	-0.157	0.410793
cg12122408	chr22	46924295		OpenSea	CELSR1	Body			-0.246	0.0141699	-0.293	0.00241873	-0.212	0.178611
cg23257256	chr12	14538000		OpenSea	ATF7IP;ATF7IP;ATF7IP;ATF7IP;ATF7IP	5'UTR;1stExon;5'UTR;5'UTR;5'UTR	12:14537888-14538532	Promoter_Associated	-0.358	0.0141699	-0.297	0.0317367	-0.229	0.401945
cg21032100	chr13	28675383	chr13:28674227-28675170	S_Shore	FLT3;FLT3	TSS1500;TSS1500			-0.216	0.0141699	-0.226	0.00577976	-0.156	0.306104
cg25621730	chr3	113458541		OpenSea	NAA50;NAA50	Body;Body			-0.341	0.0141699	-0.332	0.00981995	-0.228	0.365343
cg22821674	chr3	71597525		OpenSea	FOXP1;FOXP1;FOXP1;FOXP1	5'UTR;5'UTR;5'UTR;5'UTR			-0.271	0.0141699	-0.249	0.0144796	-0.249	0.152826
cg18107890	chr5	127676746		OpenSea	FBN2	Body			-0.284	0.0141699	-0.328	0.00301576	-0.29	0.130188
cg00573079	chr10	114292138		OpenSea	VTI1A	Body			0.351	0.0141699	0.218	0.209406	0.206	0.482762
cg09200437	chr8	126424934		OpenSea					-0.235	0.0141699	-0.224	0.0113536	-0.213	0.152826
cg07901251	chr14	23503042		OpenSea	PSMB5;PSMB5;PSMB5	Body;Body;5'UTR			0.269	0.0142056	0.275	0.00711762	0.116	0.724767
cg13525276	chr14	81426012		OpenSea	TSHR;TSHR;TSHR	Body;Body;Body	14:81425690-81426151	Unclassified	0.382	0.0143321	0.428	0.00371018	0.139	0.807491
cg12387740	chr16	48467843		OpenSea	MIR5095	Body			-0.37	0.0143321	-0.4	0.00480189	-0.305	0.221869
cg22629883	chr11	46258508	chr11:46259264-46260048	N_Shore					-0.225	0.0144681	-0.282	0.00166208	-0.202	0.157083
cg15889847	chr14	65183532		OpenSea	PLEKHG3	5'UTR			-0.238	0.0147092	-0.216	0.0166623	-0.171	0.316289
cg26842080	chr5	42922968	chr5:42924214-42924670	N_Shore			5:42922931-42923008	Unclassified_Cell_type_specific	-0.276	0.0147092	-0.261	0.0124506	-0.267	0.132188
cg05409848	chr11	503669	chr11:504189-504659	N_Shore	RNH1;RNH1;RNH1;RNH1;RNH1;RNH1;RNH1;RNH1	5'UTR;5'UTR;5'UTR;5'UTR;5'UTR;5'UTR;5'UTR;5'UTR	11:503509-503908	Promoter_Associated	-0.402	0.0147092	-0.397	0.00926871	-0.29	0.315328
cg22365313	chr4	108636320		OpenSea	PAPSS1	Body			-0.298	0.0147092	-0.377	0.00166208	-0.302	0.130188
cg09805347	chr2	105216370		OpenSea					-0.332	0.0147092	-0.251	0.0665469	-0.186	0.530322
cg17146917	chr17	4674194		OpenSea	TM4SF5	TSS1500			0.415	0.0150333	0.289	0.116112	0.171	0.750938
cg18147543	chr1	16276294		OpenSea	ZBTB17	5'UTR	1:16275299-16276614	Promoter_Associated	-0.51	0.0150571	-0.414	0.0395858	-0.257	0.617524
cg21411275	chr19	35925466		OpenSea					0.266	0.0150571	0.068	0.904367	0.073	0.890341
cg24239418	chr3	52278436	chr3:52279601-52280140	N_Shore	PPM1M	TSS1500	3:52278097-52278645	Unclassified	-0.476	0.0150571	-0.45	0.012669	-0.323	0.361567
cg05146536	chr4	77140678		OpenSea					-0.292	0.0150571	-0.338	0.00306935	-0.225	0.270912
cg17918090	chr1	17751920		OpenSea	RCC2;RCC2	Body;Body			0.292	0.0154569	0.211	0.092372	0.135	0.686997
cg14012059	chr9	130222969		OpenSea	LRSAM1;LRSAM1;LRSAM1	Body;Body;Body			0.272	0.0154569	0.114	0.654741	0.156	0.510709
cg14090520	chr3	4783557		OpenSea	ITPR1;ITPR1;ITPR1	Body;Body;Body			-0.368	0.0160817	-0.36	0.0105177	-0.277	0.287462
cg21473296	chr10	73119317		OpenSea	SLC29A3;SLC29A3;SLC29A3;SLC29A3	Body;Body;Body;3'UTR	10:73119112-73119620	Unclassified_Cell_type_specific	-0.292	0.0160905	-0.324	0.00429345	-0.264	0.157083
cg16923327	chr10	115724898		OpenSea					-0.217	0.0162351	-0.254	0.00301576	-0.202	0.152826
cg08501118	chr9	3245515		OpenSea	RFX3;RFX3	Body;Body			-0.31	0.0163777	-0.346	0.00421061	-0.244	0.265509
cg24703175	chr19	15311588	chr19:15310519-15312027	Island	NOTCH3	Body	19:15310768-15312291	Unclassified_Cell_type_specific	0.26	0.0164453	0.182	0.11898	0.12	0.6906
cg05158757	chr22	39350186		OpenSea			22:39349896-39350625	Unclassified	-0.455	0.0167727	-0.305	0.153012	-0.205	0.706022
cg16836681	chr6	31590736	chr6:31587779-31589024	S_Shore	SNORA38;PRRC2A;PRRC2A	TSS200;Body;Body			-0.324	0.0167727	-0.32	0.00997606	-0.22	0.368839
cg19212514	chr4	129838253		OpenSea	SCLT1	Body			-0.301	0.0167727	-0.295	0.0105975	-0.224	0.297025
cg02147126	chr19	827715		OpenSea	AZU1	TSS200			-0.238	0.0169361	-0.232	0.011262	-0.164	0.356293
cg19014904	chr10	5589056		OpenSea					-0.338	0.0169666	-0.371	0.00480189	-0.271	0.255784
cg26955383	chr10	105218660	chr10:105217966-105218287	S_Shore	CALHM1	TSS200			0.323	0.0171215	0.216	0.157743	0.121	0.802297
cg27340948	chr3	195171852		OpenSea					-0.249	0.0171215	-0.249	0.00946459	-0.189	0.286413
cg26565476	chr8	37730793		OpenSea	RAB11FIP1;RAB11FIP1;RAB11FIP1;RAB11FIP1	Body;5'UTR;1stExon;Body			0.317	0.0173187	0.213	0.153345	0.167	0.595312
cg20420774	chr7	141574800		OpenSea					-0.365	0.0173187	-0.374	0.00780057	-0.321	0.178611
cg03008244	chr9	140459598		OpenSea	DPH7;DPH7	ExonBnd;Body			-0.218	0.0173187	-0.23	0.00649235	-0.105	0.667238
cg13888157	chr17	73310148		OpenSea					-0.403	0.0173187	-0.413	0.00790041	-0.346	0.195701
cg20104379	chr4	103246119		OpenSea	SLC39A8;SLC39A8;SLC39A8;SLC39A8	TSS1500;Body;Body;Body			-0.349	0.0173707	-0.286	0.0415999	-0.191	0.564938
cg02565196	chr13	27883302		OpenSea					-0.333	0.0174402	-0.392	0.00304635	-0.251	0.291126
cg01976472	chr7	90366		OpenSea					-0.266	0.0174463	-0.272	0.00778491	-0.159	0.485188
cg05017994	chr5	964562		OpenSea			5:962944-964681	Unclassified_Cell_type_specific	0.374	0.0176208	0.328	0.0252832	0.248	0.393388
cg14491288	chr19	33765020	chr19:33764349-33764551	S_Shore					-0.347	0.0176372	-0.325	0.0153839	-0.256	0.308876
cg08943045	chr1	9043919		OpenSea			1:9043880-9044002	Unclassified_Cell_type_specific	-0.335	0.0176472	-0.294	0.0249206	-0.283	0.221657
cg08939394	chr1	17614144		OpenSea					-0.272	0.0176472	-0.286	0.00672331	-0.255	0.152826
cg27503995	chr20	36825240		OpenSea					-0.276	0.0180015	-0.283	0.00796409	-0.161	0.513541
cg00584323	chr1	33463340		OpenSea					-0.287	0.0180983	-0.304	0.00643683	-0.211	0.310173
cg20670909	chr1	56891056		OpenSea					-0.28	0.0180983	-0.31	0.00480189	-0.213	0.290142
cg01949584	chr7	151503558		OpenSea	PRKAG2;PRKAG2	5'UTR;Body			-0.271	0.0180983	-0.312	0.00359067	-0.218	0.262263
cg19794536	chr1	17956700		OpenSea	ARHGEF10L;ARHGEF10L	Body;Body			-0.323	0.0180983	-0.332	0.00808234	-0.26	0.262263
cg15288366	chr5	55471405		OpenSea	ANKRD55	Body			-0.299	0.0181264	-0.381	0.00169542	-0.308	0.130188
cg00208768	chr17	73265381	chr17:73266340-73268052	N_Shore	MIF4GD;MIF4GD;MIF4GD;MIF4GD	Body;Body;Body;Body			-0.324	0.0181264	-0.317	0.0112178	-0.314	0.149361
cg04099543	chr11	72983405		OpenSea	P2RY6;P2RY6;P2RY6;P2RY6;P2RY6	5'UTR;1stExon;5'UTR;5'UTR;5'UTR			-0.223	0.0181512	-0.184	0.0395858	-0.173	0.278009
cg13023668	chr1	234668366		OpenSea	LINC01354	TSS1500			-0.279	0.0182926	-0.299	0.0059667	-0.221	0.26676
cg20298085	chr12	94242387		OpenSea	CRADD	Body			-0.265	0.0183343	-0.339	0.00166208	-0.242	0.158342
cg17036530	chr16	28518259		OpenSea	IL27	TSS200			-0.235	0.0183343	-0.257	0.00546791	-0.238	0.130188
cg03172657	chr16	89163625	chr16:89167116-89167482	N_Shelf	ACSF3;ACSF3;ACSF3	Body;5'UTR;5'UTR	16:89163402-89163779	Promoter_Associated_Cell_type_specific	0.365	0.0183343	0.363	0.0102688	0.11	0.874953
cg22150116	chr15	72448888		OpenSea			15:72447491-72449340	Unclassified	-0.495	0.0183343	-0.45	0.0197041	-0.267	0.582936
cg20551922	chr17	4391282		OpenSea	SPNS3	3'UTR			0.284	0.0183612	0.312	0.00518405	0.248	0.189462
cg08752738	chr22	32313898		OpenSea					-0.573	0.0184312	-0.54	0.0152284	-0.486	0.221657
cg11289645	chr9	134527184		OpenSea	RAPGEF1;RAPGEF1;RAPGEF1	Body;Body;Body			-0.412	0.0184312	-0.315	0.0723544	-0.185	0.7173
cg22409100	chr2	40658918		OpenSea	SLC8A1;SLC8A1;SLC8A1;SLC8A1	TSS1500;5'UTR;TSS1500;TSS1500			-0.259	0.0184998	-0.279	0.00586788	-0.215	0.23815
cg26267490	chr8	23034521		OpenSea					-0.207	0.0185396	-0.239	0.00359067	-0.162	0.27454
cg14075731	chr17	72527607		OpenSea	CD300LB;CD300LB	1stExon;5'UTR			-0.274	0.0187758	-0.31	0.00429345	-0.214	0.276096
cg25838816	chr7	133166526		OpenSea	EXOC4;EXOC4	Body;Body			0.282	0.0188607	0.246	0.0283406	0.04	0.965549
cg25480793	chr7	151624305		OpenSea					-0.263	0.0188607	-0.292	0.00502265	-0.268	0.130188
cg20217257	chr11	64109158	chr11:64109822-64110228	N_Shore	CCDC88B	Body	11:64106983-64111798	Promoter_Associated	-0.273	0.0188607	-0.195	0.113895	-0.113	0.762044
cg15655274	chr2	102666677		OpenSea					-0.303	0.0188629	-0.316	0.00742982	-0.294	0.151249
cg00685976	chr1	153363727		OpenSea	S100A8	TSS200			-0.275	0.0188629	-0.292	0.00672331	-0.222	0.265448
cg09417120	chr8	119075549		OpenSea	EXT1	Body			0.257	0.0188629	0.251	0.0122851	0.141	0.56846
cg11352316	chr14	71348712		OpenSea			14:71348652-71348923	Unclassified_Cell_type_specific	-0.316	0.0189058	-0.313	0.0109502	-0.229	0.32862
cg19069968	chr9	134146766		OpenSea	FAM78A	Body			0.25	0.0190385	0.248	0.0111546	0.123	0.658137
cg17274057	chr1	164599431		OpenSea	PBX1;PBX1;PBX1	Body;Body;Body			-0.29	0.0190385	-0.276	0.0143135	-0.199	0.372126
cg14184306	chr4	57594819		OpenSea					-0.311	0.0190385	-0.308	0.0110645	-0.311	0.13173
cg01877450	chr7	97915802		OpenSea	BRI3;BRI3	Body;Body			-0.203	0.0190412	-0.218	0.00618581	-0.153	0.301052
cg01289480	chr15	31660036		OpenSea	KLF13;KLF13	Body;Body	15:31659894-31660178	Promoter_Associated	-0.441	0.0190527	-0.216	0.526893	-0.446	0.130188
cg07315726	chr22	22295154	chr22:22292528-22292875	S_Shelf	PPM1F	Body			-0.244	0.0194253	-0.318	0.00166208	-0.232	0.152826
cg17944300	chr7	68899546		OpenSea			7:68899374-68899586	Unclassified_Cell_type_specific	0.406	0.0194524	0.377	0.018025	0.261	0.434903
cg12999836	chr7	50791421		OpenSea	GRB10;GRB10;GRB10	Body;Body;5'UTR			-0.474	0.0195004	-0.442	0.017526	-0.417	0.189902
cg21053989	chr12	122287774		OpenSea	HPD;HPD	Body;Body			-0.272	0.019599	-0.321	0.00324753	-0.234	0.21519
cg04988978	chr17	56359578	chr17:56356374-56357013	S_Shelf	MPO	TSS1500			-0.391	0.019599	-0.329	0.0376762	-0.264	0.390685
cg11848173	chr12	56121015	chr12:56122017-56123186	N_Shore	CD63;CD63	Body;Body			-0.274	0.019603	-0.295	0.00628455	-0.239	0.195701
cg18853981	chr3	188302105		OpenSea	LPP;LPP;LPP	Body;Body;Body			-0.282	0.0197005	-0.386	0.00166208	-0.275	0.151249
cg10091025	chr3	187454376	chr3:187456250-187456580	N_Shore	BCL6;BCL6	5'UTR;TSS200	3:187454257-187454425	Unclassified_Cell_type_specific	-0.295	0.0197005	-0.284	0.0138079	-0.293	0.140597
cg00965578	chr22	36560801		OpenSea	APOL3;APOL3;APOL3;APOL3	5'UTR;1stExon;1stExon;5'UTR			-0.291	0.0198651	-0.315	0.0059667	-0.253	0.197845
cg11771408	chr5	132024049		OpenSea			5:132023698-132024070	Unclassified_Cell_type_specific	0.348	0.0201815	0.224	0.210683	0.166	0.687197
cg02416122	chr7	43653791		OpenSea	STK17A	Body			0.346	0.0202336	0.354	0.00926871	0.246	0.348134
cg18066211	chr4	99369082		OpenSea					-0.479	0.0202348	-0.505	0.00741483	-0.358	0.311308
cg02073304	chr1	33457500		OpenSea					-0.264	0.0202348	-0.299	0.00463112	-0.156	0.514251
cg10578851	chr2	10437673		OpenSea					-0.206	0.0202348	-0.225	0.00577976	-0.167	0.265053
cg14025893	chr3	30794667		OpenSea	GADL1	Body			-0.393	0.0202348	-0.413	0.00755118	-0.331	0.237612
cg00905101	chr16	1988798	chr16:1992668-1993646	N_Shelf	SEPX1	3'UTR			-0.258	0.0202348	-0.286	0.00534289	-0.199	0.289608
cg04846343	chr9	115649685	chr9:115652446-115653448	N_Shelf	SLC46A2;SLC46A2	Body;ExonBnd	9:115649606-115650155	Unclassified	0.255	0.0202348	0.099	0.740093	0.154	0.497868
cg08772789	chr17	75318655		OpenSea	SEPT9;SEPT9;SEPT9	5'UTR;Body;Body			-0.276	0.0202348	-0.251	0.0220169	-0.17	0.47535
cg15095917	chr17	7482694	chr17:7486285-7487431	N_Shelf	CD68;CD68	TSS200;TSS200			-0.389	0.0202348	-0.346	0.025792	-0.206	0.606034
cg23344523	chr6	160380572		OpenSea					-0.272	0.0202348	-0.282	0.00835384	-0.201	0.322513
cg20935694	chr19	16252254		OpenSea	HSH2D;HSH2D;HSH2D;HSH2D	5'UTR;5'UTR;Body;Body			-0.294	0.0202348	-0.347	0.00334762	-0.26	0.189462
cg17004025	chr19	840795	chr19:843468-844085	N_Shelf	PRTN3	TSS200			-0.315	0.0202348	-0.263	0.0421403	-0.188	0.509035
cg25497409	chr14	100900999		OpenSea	WDR25;WDR25	Body;Body			-0.283	0.0202433	-0.304	0.00672331	-0.222	0.283245
cg12053291	chr12	125282342		OpenSea	SCARB1;SCARB1	Body;Body			0.278	0.0203269	0.168	0.287196	0.136	0.669144
cg06780628	chr9	127068739		OpenSea	NEK6;NEK6;NEK6;NEK6;NEK6;NEK6;NEK6	Body;Body;Body;Body;Body;Body;Body			-0.229	0.0204086	-0.217	0.0161095	-0.199	0.206226
cg15338098	chr12	56120970	chr12:56122017-56123186	N_Shore	CD63;CD63;CD63;CD63;CD63;CD63;CD63;CD63	Body;Body;Body;Body;Body;Body;5'UTR;5'UTR			-0.308	0.0204086	-0.39	0.00213409	-0.226	0.32862
cg13410614	chr9	136341915	chr9:136340048-136340263	S_Shore	SLC2A6;SLC2A6	Body;Body			-0.267	0.0204086	-0.351	0.00166208	-0.201	0.307233
cg16155661	chr16	30440676	chr16:30441095-30441675	N_Shore	DCTPP1	Body			-0.376	0.0204086	-0.312	0.0440956	-0.089	0.92255
cg15380772	chr5	131775484		OpenSea	C5orf56	Body			0.279	0.0205099	0.176	0.237396	0.128	0.712802
cg01227218	chr16	84636947		OpenSea	COTL1	Body			-0.297	0.0205099	-0.267	0.024339	-0.174	0.524751
cg11382054	chr12	27702393		OpenSea	PPFIBP1;PPFIBP1;PPFIBP1;PPFIBP1	5'UTR;5'UTR;5'UTR;5'UTR			-0.301	0.020697	-0.333	0.0055356	-0.205	0.390835
cg16951984	chr1	59084175		OpenSea					-0.311	0.0207417	-0.291	0.0181924	-0.144	0.70854
cg10507445	chr19	52264303		OpenSea	FPR2	TSS200			-0.367	0.020871	-0.36	0.0128669	-0.318	0.214852
cg23741347	chr2	69427498		OpenSea	ANTXR1	Body			-0.303	0.0210997	-0.348	0.00429591	-0.292	0.152826
cg15410088	chr10	119122774		OpenSea	PDZD8	Body			-0.452	0.0211429	-0.599	0.00166208	-0.495	0.130188
cg07913379	chr1	200325145		OpenSea	LINC00862	Body			-0.371	0.021184	-0.34	0.0221155	-0.316	0.236477
cg10718809	chr11	64087106	chr11:64084646-64086057	S_Shore	PRDX5;PRDX5;PRDX5	Body;Body;Body			-0.237	0.021184	-0.262	0.0055815	-0.196	0.254215
cg25509467	chr20	30622849	chr20:30618793-30619138	S_Shelf					-0.229	0.021184	-0.236	0.009324	-0.175	0.302106
cg22460173	chr19	6536042	chr19:6534759-6535079	S_Shore			19:6535963-6536622	Unclassified	0.284	0.021184	0.152	0.434283	0.198	0.368839
cg23147800	chr4	10023150	chr4:10020481-10021026	S_Shelf	SLC2A9;SLC2A9	TSS200;Body			-0.252	0.0212958	-0.287	0.00478776	-0.22	0.210697
cg21368996	chr2	201593511		OpenSea	AOX2P;LOC100507140	Body;Body			-0.304	0.021453	-0.395	0.00169542	-0.243	0.27454
cg10317164	chr3	10274142	chr3:10276025-10276415	N_Shore	IRAK2	Body			-0.277	0.021571	-0.347	0.00241873	-0.225	0.26676
cg07150145	chr1	47656137		OpenSea	PDZK1IP1	TSS1500			-0.205	0.0216006	-0.183	0.0266036	-0.13	0.4609
cg06964027	chr11	1073496		OpenSea	MUC2	TSS1500			-0.235	0.0217543	-0.238	0.0105589	-0.174	0.328344
cg24147849	chr3	100053372	chr3:100053448-100053953	N_Shore	NIT2	TSS200	3:100052983-100054557	Promoter_Associated	0.223	0.0217586	0.14	0.248299	0.088	0.791492
cg15546236	chr13	25205286		OpenSea					-0.302	0.0217604	-0.344	0.00475362	-0.3	0.149361
cg01265971	chr3	156398928		OpenSea	TIPARP;TIPARP;TIPARP	Body;Body;Body			-0.343	0.0218014	-0.348	0.0105194	-0.272	0.282414
cg25162888	chr5	150018831		OpenSea	SYNPO;SYNPO;SYNPO;SYNPO	TSS1500;TSS1500;Body;Body			-0.256	0.0218271	-0.244	0.017	-0.191	0.322513
cg03022510	chr2	192476634		OpenSea			2:192476369-192476717	Unclassified_Cell_type_specific	-0.261	0.0218271	-0.261	0.0115388	-0.198	0.304445
cg02508461	chr1	234905686		OpenSea					0.329	0.0218806	0.304	0.0210667	0.173	0.619046
cg05753799	chr20	3746315	chr20:3748053-3749407	N_Shore	C20orf27	5'UTR			-0.279	0.0219671	-0.292	0.00866926	-0.263	0.157083
cg16617564	chr22	21123428		OpenSea	PI4KA	Body			-0.3	0.022113	-0.336	0.00534289	-0.176	0.535375
cg04039397	chr3	111260783		OpenSea	CD96;CD96	TSS200;TSS200	3:111260756-111261223	Promoter_Associated	-0.514	0.022113	-0.34	0.198115	-0.484	0.157083
cg14401316	chr3	120401165		OpenSea	HGD;HGD	1stExon;5'UTR			-0.307	0.022113	-0.397	0.00190906	-0.325	0.130188
cg15419081	chr11	74173933		OpenSea	KCNE3	5'UTR			-0.274	0.022113	-0.29	0.00790041	-0.219	0.277996
cg10380533	chr17	74523424		OpenSea	PRCD	TSS1500	17:74523210-74524637	Promoter_Associated	-0.21	0.022113	-0.139	0.197652	-0.151	0.353551
cg05227865	chr5	173221156		OpenSea					-0.258	0.022113	-0.327	0.00225503	-0.248	0.152826
cg23527902	chr17	61515708	chr17:61514752-61515386	S_Shore	CYB561;CYB561;CYB561	5'UTR;5'UTR;5'UTR	17:61514996-61515816	Unclassified_Cell_type_specific	-0.228	0.022113	-0.236	0.00961935	-0.174	0.303272
cg16628838	chr14	65938016		OpenSea	FUT8;FUT8;FUT8;FUT8;FUT8	5'UTR;5'UTR;5'UTR;Body;Body			-0.498	0.022113	-0.403	0.0572954	-0.41	0.26501
cg20740903	chr17	76170799		OpenSea	TK1	3'UTR			-0.271	0.022113	-0.308	0.00485809	-0.169	0.478022
cg07345108	chr10	49893463		OpenSea	WDFY4	TSS200			-0.249	0.02227	-0.235	0.0183938	-0.163	0.433711
cg04030580	chr19	8568648	chr19:8570635-8571214	N_Shore	PRAM1	TSS1500			-0.254	0.02227	-0.301	0.0036904	-0.2	0.286413
cg22200236	chr5	177757066		OpenSea	COL23A1	Body			-0.226	0.02227	-0.27	0.00338419	-0.196	0.222052
cg23212577	chr16	57855392		OpenSea					-0.23	0.02227	-0.238	0.00941871	-0.138	0.510709
cg20426381	chr17	76815217		OpenSea	USP36	Body	17:76815073-76815419	Unclassified_Cell_type_specific	0.387	0.02227	0.331	0.0383304	0.217	0.569326
cg03671465	chr5	156994254		OpenSea	ADAM19	Body			-0.296	0.02227	-0.303	0.0103779	-0.21	0.363211
cg03969079	chr10	63759909		OpenSea	ARID5B	Body			-0.506	0.02227	-0.235	0.604377	-0.288	0.560905
cg03399783	chr3	69062163	chr3:69062159-69063190	Island	C3orf64	5'UTR	3:69061753-69063647	Promoter_Associated	-0.342	0.0223816	-0.379	0.00577783	-0.16	0.707749
cg22898055	chr7	75581161		OpenSea	POR	5'UTR			-0.271	0.0223816	-0.251	0.0211289	-0.215	0.284823
cg16265731	chr11	64647129	chr11:64645429-64646566	S_Shore	EHD1;EHD1;EHD1;EHD1;EHD1	5'UTR;TSS1500;1stExon;1stExon;5'UTR			-0.278	0.0223816	-0.274	0.0134511	-0.22	0.284823
cg13909826	chr1	109400731		OpenSea	AKNAD1	TSS1500			0.32	0.0223875	0.406	0.00231529	0.202	0.471714
cg14586500	chr9	130697656	chr9:130699759-130700266	N_Shelf	DPM2	3'UTR			-0.28	0.0223875	-0.351	0.00250439	-0.204	0.346625
cg19247001	chr10	127512041	chr10:127511329-127512197	Island	BCCIP;BCCIP;UROS;BCCIP	TSS200;TSS200;TSS1500;TSS200	10:127511272-127512525	Promoter_Associated	0.32	0.0223875	0.297	0.0209475	0.084	0.909276
cg09268449	chr10	126212700		OpenSea	LHPP;LHPP	Body;Body			-0.242	0.0223875	-0.215	0.0292343	-0.196	0.272486
cg13584531	chr2	99280070		OpenSea	MGAT4A;MGAT4A	TSS200;Body			0.287	0.0223875	0.32	0.00562104	0.173	0.512483
cg07023764	chr8	130567184		OpenSea	CCDC26;CCDC26;CCDC26;CCDC26	Body;Body;Body;Body			0.365	0.0223875	0.444	0.00306935	0.146	0.792286
cg07055928	chr4	681154	chr4:682724-683079	N_Shore	MFSD7;MFSD7;MFSD7	Body;Body;Body			-0.217	0.0223875	-0.197	0.0256553	-0.164	0.317604
cg22918241	chr9	38020486		OpenSea	SHB	Body			-0.31	0.0223875	-0.352	0.00515574	-0.197	0.467778
cg11128431	chr10	43828507		OpenSea			10:43828408-43828610	Unclassified_Cell_type_specific	-0.261	0.0223875	-0.268	0.0102833	-0.154	0.535357
cg24304425	chr19	840985	chr19:843468-844085	N_Shelf	PRTN3;PRTN3	1stExon;5'UTR			-0.255	0.0223875	-0.206	0.0600596	-0.127	0.669933
cg12858593	chr8	22131899	chr8:22132791-22133357	N_Shore	PIWIL2;PIWIL2	TSS1500;TSS1500			-0.339	0.0223875	-0.335	0.0133166	-0.227	0.415212
cg03296370	chr3	39323216		OpenSea	CX3CR1;CX3CR1;CX3CR1;CX3CR1	1stExon;TSS1500;5'UTR;TSS1500			-0.323	0.0223875	-0.35	0.00710881	-0.266	0.26676
cg15328937	chr2	7212089		OpenSea	LOC101929452	Body			-0.274	0.0223875	-0.305	0.00573627	-0.197	0.357544
cg09731767	chr11	503628	chr11:504189-504659	N_Shore	RNH1;RNH1;RNH1;RNH1;RNH1;RNH1;RNH1;RNH1	5'UTR;5'UTR;5'UTR;5'UTR;5'UTR;5'UTR;5'UTR;5'UTR	11:503509-503908	Promoter_Associated	-0.39	0.0223875	-0.422	0.00719562	-0.29	0.328779
cg12248682	chr6	106242435		OpenSea					-0.262	0.0223875	-0.311	0.00383649	-0.261	0.151249
cg04923746	chr1	211666304		OpenSea	RD3;RD3	TSS200;TSS200			0.231	0.0223875	0.147	0.243218	0.052	0.93193
cg22417371	chr12	52592034		OpenSea					-0.252	0.0223905	-0.284	0.00546791	-0.215	0.245837
cg06374918	chr1	229155871		OpenSea					-0.26	0.0223905	-0.325	0.00269744	-0.239	0.175794
cg01708765	chr2	38406306		OpenSea	CYP1B1-AS1	Body	2:38406106-38406455	Unclassified_Cell_type_specific	-0.254	0.0223905	-0.254	0.0122851	-0.171	0.41463
cg05980458	chr13	41936259		OpenSea	NAA16	Body			0.425	0.0223905	0.197	0.612963	0.293	0.393388
cg17641278	chr9	130341279		OpenSea	FAM129B;FAM129B	1stExon;5'UTR	9:130341233-130341708	Unclassified_Cell_type_specific	-0.315	0.0223905	-0.341	0.00719562	-0.192	0.505474
cg05487345	chr2	237657127		OpenSea					-0.341	0.0223905	-0.351	0.0103326	-0.298	0.226488
cg22861938	chr10	125757604		OpenSea					-0.238	0.0223905	-0.22	0.02242	-0.174	0.343157
cg11428515	chr3	46342893		OpenSea					-0.356	0.0223905	-0.352	0.0136451	-0.354	0.151249
cg16785938	chr4	10022984	chr4:10020481-10021026	S_Shore	SLC2A9;SLC2A9	1stExon;Body			-0.214	0.0224696	-0.245	0.00480189	-0.185	0.23145
cg04744922	chr20	4173535		OpenSea	LINC01433	TSS1500			-0.27	0.0224791	-0.348	0.00213409	-0.228	0.254215
cg00838561	chr22	42831015		OpenSea					-0.222	0.0226314	-0.259	0.00439458	-0.197	0.206226
cg02103152	chr6	14864392		OpenSea					-0.213	0.0226501	-0.196	0.0232441	-0.172	0.27454
cg14784845	chr5	88121200		OpenSea	MEF2C;MEF2C;MEF2C;MEF2C;MEF2C;MEF2C;MEF2C	TSS1500;TSS1500;TSS1500;5'UTR;5'UTR;5'UTR;5'UTR			-0.401	0.0226571	-0.485	0.00330226	-0.321	0.283245
cg18857712	chr10	77288339		OpenSea	C10orf11	Body			-0.353	0.0226747	-0.323	0.0247105	-0.257	0.350532
cg04160588	chr22	50347116		OpenSea					-0.191	0.0226747	-0.217	0.00518295	-0.129	0.40769
cg09812467	chr16	81682598		OpenSea	CMIP;CMIP	Body;Body			-0.22	0.0227729	-0.237	0.00753582	-0.169	0.304445
cg24812271	chr20	48297245		OpenSea	B4GALT5	Body			-0.465	0.0227729	-0.391	0.0467736	-0.398	0.245417
cg00358010	chr1	221338314		OpenSea					-0.289	0.0230943	-0.243	0.0469925	-0.197	0.404079
cg24154948	chr12	66061959		OpenSea					-0.256	0.0230943	-0.255	0.0134622	-0.181	0.376953
cg09470754	chr19	55838021		OpenSea	TMEM150B	TSS1500			-0.248	0.0231256	-0.245	0.0138672	-0.217	0.225791
cg21532953	chr13	25496565	chr13:25496588-25497299	N_Shore	CENPJ	5'UTR	13:25496225-25497950	Promoter_Associated	-0.435	0.0231256	-0.209	0.576986	-0.188	0.759058
cg13578753	chr13	80250965		OpenSea					0.291	0.0231256	0.087	0.879648	0.106	0.831563
cg12313149	chr2	136763629		OpenSea			2:136763576-136763749	Unclassified_Cell_type_specific	-0.263	0.0231256	-0.327	0.00287353	-0.225	0.245417
cg03528918	chr3	50361180	chr3:50359839-50360042	S_Shore	HYAL2;HYAL2	TSS1500;TSS1500			-0.249	0.0231256	-0.239	0.0175901	-0.194	0.301453
cg16136833	chr22	23153695		OpenSea					-0.238	0.0231256	-0.267	0.00567366	-0.205	0.23815
cg03283282	chr4	40579075		OpenSea	RBM47	5'UTR			-0.331	0.0231256	-0.325	0.0148058	-0.166	0.670728
cg08510549	chr17	55682402		OpenSea	LOC101927539;MSI2;MSI2	Body;Body;Body			0.286	0.0231256	0.257	0.029201	0.165	0.558951
cg12094812	chr8	25903106	chr8:25900562-25905842	Island	EBF2	TSS1500	8:25902754-25903556	Unclassified_Cell_type_specific	0.454	0.0231256	0.394	0.0376651	0.088	0.947797
cg01812644	chr2	136972017		OpenSea					-0.282	0.0231256	-0.307	0.00718902	-0.199	0.380513
cg06355452	chr22	41913682		OpenSea	ACO2	Body	22:41913665-41914576	Unclassified	-0.227	0.0231256	-0.234	0.0102831	-0.15	0.434903
cg06146156	chr4	106043656		OpenSea					0.352	0.0233693	0.347	0.0142974	0.182	0.647313
cg08151571	chr6	114085378		OpenSea					-0.338	0.0234851	-0.288	0.0441899	-0.241	0.37274
cg21831399	chr11	72452767		OpenSea	ARAP1	5'UTR	11:72452542-72452772	Unclassified	-0.281	0.0235941	-0.264	0.02092	-0.176	0.487213
cg05819645	chr11	10676700		OpenSea	MRVI1;MRVI1;MRVI1;MRVI1;MRVI1	5'UTR;5'UTR;5'UTR;Body;Body			-0.263	0.0237454	-0.313	0.00388491	-0.149	0.570476
cg08794544	chr11	45825518	chr11:45825615-45826872	N_Shore	SLC35C1;SLC35C1;SLC35C1	TSS200;TSS1500;TSS200			-0.211	0.0237591	-0.25	0.00399051	-0.119	0.57514
cg04905779	chr20	62365323	chr20:62366249-62366535	N_Shore	ZGPAT;ZGPAT;ZGPAT;ZGPAT;ZGPAT	Body;Body;Body;Body;Body			0.211	0.0237591	0.15	0.147151	0.085	0.795998
cg20513239	chr17	993384		OpenSea	ABR;ABR;ABR	Body;Body;Body			-0.233	0.0237664	-0.263	0.0055815	-0.182	0.301322
cg17588550	chr14	24505075	chr14:24505567-24505796	N_Shore	DHRS4L1;DHRS4L1;DHRS4L1;DHRS4L1;DHRS4L1;DHRS4L1;DHRS4L1;DHRS4L1	TSS1500;TSS1500;TSS1500;TSS1500;TSS1500;5'UTR;Body;Body			-0.247	0.0237664	-0.253	0.0111454	-0.094	0.815219
cg20310870	chr17	73310221		OpenSea					-0.408	0.0237664	-0.338	0.0542413	-0.242	0.537978
cg05277169	chr6	53371893		OpenSea	GCLC;GCLC	Body;Body			-0.255	0.0237664	-0.26	0.01142	-0.212	0.265509
cg19540377	chr18	61257588		OpenSea	SERPINB13;SERPINB13	Body;Body			-0.304	0.0237664	-0.349	0.0051404	-0.285	0.175488
cg07013698	chr17	80174780	chr17:80170322-80171302	S_Shelf			17:80174194-80175013	Unclassified	-0.247	0.0237664	-0.223	0.028525	-0.123	0.675703
cg05653335	chr17	76169603		OpenSea			17:76169334-76169862	Gene_Associated	-0.316	0.0237664	-0.28	0.0327386	-0.161	0.659473
cg27050612	chr17	46133198	chr17:46136649-46136969	N_Shelf	NFE2L1	Body	17:46133047-46133397	Gene_Associated_Cell_type_specific	-0.24	0.0237664	-0.239	0.0134622	-0.131	0.603063
cg22041590	chr2	158747855		OpenSea					0.317	0.0237664	0.204	0.243019	0.228	0.365064
cg12857271	chr20	271071	chr20:271055-271437	Island	C20orf96;C20orf96	Body;Body	20:270368-271756	Promoter_Associated	-0.212	0.0237664	-0.102	0.578471	-0.004	0.997223
cg12156980	chr10	102835715		OpenSea					0.295	0.0238105	0.271	0.0254147	0.138	0.717877
cg02659916	chr21	46461460		OpenSea					-0.265	0.0241386	-0.331	0.00296197	-0.22	0.26676
cg06187156	chr4	7649055	chr4:7647755-7647960	S_Shore	SORCS2	Body			-0.275	0.024161	-0.346	0.00277329	-0.266	0.157083
cg09000502	chr3	37944377		OpenSea	CTDSPL;CTDSPL	Body;Body			-0.399	0.0241705	-0.42	0.0095579	-0.262	0.446801
cg02739870	chr5	1113320	chr5:1111396-1112388	S_Shore	SLC12A7	TSS1500			-0.283	0.0242423	-0.28	0.0148404	-0.117	0.784943
cg02988397	chr15	45007647	chr15:45003460-45004345	S_Shelf	B2M	Body			0.262	0.0242423	0.289	0.0068526	0.1	0.816977
cg04555937	chr1	226230532		OpenSea					-0.331	0.0242423	-0.391	0.00431417	-0.258	0.303272
cg05873568	chr14	105155145	chr14:105155520-105156573	N_Shore	INF2;INF2;INF2	TSS1500;TSS1500;TSS1500	14:105153898-105155169	Unclassified_Cell_type_specific	-0.255	0.0242688	-0.293	0.00526791	-0.214	0.265448
cg12576974	chr4	122193952		OpenSea					-0.36	0.0242976	-0.217	0.323424	-0.276	0.316925
cg16146513	chr19	39801853	chr19:39804621-39805954	N_Shelf	LRFN1	Body			0.206	0.0244489	0.056	0.906359	0.055	0.909294
cg01602376	chr10	80839198		OpenSea	ZMIZ1	5'UTR			-0.198	0.0244489	-0.229	0.00507994	-0.161	0.282414
cg01418188	chr11	3145609	chr11:3141642-3141877	S_Shelf	OSBPL5;OSBPL5;OSBPL5	Body;Body;Body			-0.246	0.0244489	-0.196	0.0746423	-0.141	0.569059
cg27166718	chr6	118880109		OpenSea	PLN;C6orf204;C6orf204	Body;Body;Body	6:118880051-118880553	Unclassified_Cell_type_specific	0.402	0.0245187	0.186	0.627968	0.112	0.902549
cg04871472	chr2	70268913		OpenSea					-0.251	0.0245509	-0.258	0.0113091	-0.204	0.282417
cg18295201	chr3	193807511		OpenSea					-0.252	0.0247262	-0.248	0.0156552	-0.132	0.645774
cg17036007	chr1	156460747		OpenSea	MEF2D	5'UTR	1:156460256-156461587	Promoter_Associated	-0.182	0.0247262	-0.165	0.0291043	-0.155	0.254215
cg17062760	chr19	35950799		OpenSea					0.317	0.0247262	0.248	0.0854405	0.133	0.778627
cg20562627	chr1	193994081		OpenSea					-0.379	0.0247262	-0.431	0.0055815	-0.259	0.413854
cg12296286	chr12	32268774		OpenSea	BICD1;BICD1	Body;Body			-0.275	0.0247262	-0.294	0.00867344	-0.27	0.152826
cg14527029	chr3	120401095		OpenSea	HGD;HGD	1stExon;5'UTR			-0.349	0.0247262	-0.392	0.0060579	-0.301	0.245837
cg12686763	chr11	63623533		OpenSea	MARK2;MARK2;MARK2;MARK2	Body;Body;Body;Body			0.215	0.0247262	0.264	0.00319335	0.131	0.518693
cg08229360	chr3	37904475	chr3:37901938-37904039	S_Shore	CTDSPL;CTDSPL	Body;Body	3:37904433-37904605	Unclassified_Cell_type_specific	-0.229	0.0247262	-0.221	0.0181767	-0.154	0.425155
cg19284277	chr17	80190054	chr17:80186135-80189990	S_Shore	SLC16A3;SLC16A3;SLC16A3	TSS200;5'UTR;5'UTR			-0.365	0.0247262	-0.252	0.179385	-0.254	0.397011
cg21171274	chr15	52539081		OpenSea	MYO5C	Body			-0.26	0.0247262	-0.293	0.00594259	-0.206	0.299812
cg15059254	chr16	17555963		OpenSea	XYLT1	Body			-0.252	0.0247329	-0.335	0.00176205	-0.236	0.175488
cg17823712	chr3	50280828		OpenSea	GNAI2;GNAI2;GNAI2;GNAI2;GNAI2	5'UTR;Body;5'UTR;5'UTR;Body	3:50280755-50281023	Promoter_Associated	-0.257	0.0247329	-0.261	0.0124506	-0.251	0.152826
cg16928994	chr2	178977002	chr2:178977078-178977828	N_Shore	RBM45	TSS200	2:178976605-178978598	Promoter_Associated	-0.226	0.0248068	-0.227	0.0136897	-0.104	0.729998
cg09565418	chr10	80889484		OpenSea	ZMIZ1	5'UTR			-0.205	0.0248068	-0.213	0.0106847	-0.136	0.44457
cg12536789	chr1	228929103		OpenSea					0.298	0.0248068	0.357	0.00393982	0.132	0.748599
cg14423947	chr3	184033455	chr3:184032166-184033242	S_Shore	EIF4G1;EIF4G1;EIF4G1;EIF4G1;EIF4G1;EIF4G1;EIF4G1	5'UTR;5'UTR;5'UTR;5'UTR;5'UTR;5'UTR;5'UTR	3:184031995-184033573	Promoter_Associated	-0.289	0.0248692	-0.259	0.0322662	-0.16	0.602559
cg09888026	chr17	79303434		OpenSea	TMEM105	5'UTR	17:79303374-79303690	Unclassified	-0.292	0.0249135	-0.274	0.0225135	-0.11	0.823857
cg18410685	chr14	34838703		OpenSea					-0.199	0.0249365	-0.217	0.00775415	-0.129	0.465207
cg15533341	chr1	156124518		OpenSea	SEMA4A;SEMA4A;SEMA4A;SEMA4A;SEMA4A;SEMA4A;SEMA4A	5'UTR;ExonBnd;ExonBnd;ExonBnd;Body;Body;Body			-0.254	0.0249365	-0.286	0.00610441	-0.146	0.569975
cg25491287	chr12	6205903		OpenSea	VWF	Body			-0.292	0.0250486	-0.355	0.00360873	-0.286	0.152826
cg25428244	chr20	35201449	chr20:35201323-35203490	Island	TGIF2;TGIF2;TGIF2;DLGAP4-AS1	TSS1500;TSS1500;TSS1500;Body			-0.313	0.0250486	-0.204	0.241508	-0.057	0.953233
cg01990133	chr19	51898727	chr19:51897623-51897878	S_Shore					-0.49	0.0250486	-0.494	0.0134916	-0.383	0.306104
cg02079079	chr1	207581527		OpenSea					-0.5	0.0250486	-0.445	0.0344766	-0.226	0.741906
cg09421562	chr17	56357994	chr17:56356374-56357013	S_Shore	MPO	1stExon			-0.258	0.0250486	-0.214	0.0591646	-0.157	0.521942
cg13709639	chr12	49526040	chr12:49524072-49525492	S_Shore	TUBA1B	TSS1500	12:49525114-49526319	Promoter_Associated	-0.384	0.0250486	-0.339	0.0365297	-0.167	0.760786
cg03915055	chr2	158301005		OpenSea	CYTIP	TSS1500			-0.297	0.0250486	-0.143	0.589937	-0.259	0.238566
cg22581352	chr8	142219329	chr8:142219197-142219445	Island					-0.223	0.0250486	-0.234	0.0102228	-0.191	0.255627
cg26666978	chr21	47038531		OpenSea					-0.31	0.0250486	-0.312	0.0135596	-0.291	0.175794
cg11608390	chr6	2021942		OpenSea	GMDS	Body			0.253	0.0250486	0.158	0.294719	0.117	0.728051
cg02087944	chr17	53494154		OpenSea	MMD	Body			-0.287	0.0250486	-0.191	0.220695	-0.132	0.730679
cg12002745	chr8	124179875		OpenSea					-0.243	0.0250486	-0.299	0.00333655	-0.172	0.386301
cg06704974	chr10	31146954		OpenSea	ZNF438;ZNF438;ZNF438;ZNF438;ZNF438;ZNF438;ZNF438;ZNF438	Body;Body;Body;Body;Body;5'UTR;5'UTR;5'UTR			-0.322	0.0250792	-0.379	0.00467174	-0.246	0.324548
cg26392354	chr20	1146798		OpenSea	PSMF1;PSMF1	3'UTR;3'UTR			-0.219	0.0251097	-0.217	0.0155908	-0.162	0.351881
cg00502254	chr1	12201600		OpenSea	TNFRSF8;TNFRSF8	Body;Body			0.295	0.0251097	0.309	0.0105577	0.232	0.303272
cg18263572	chr1	6649337		OpenSea	ZBTB48	3'UTR			-0.246	0.0252014	-0.251	0.0122851	-0.141	0.570905
cg06052053	chr6	38123146		OpenSea					-0.259	0.0253642	-0.28	0.00838613	-0.176	0.42313
cg22375763	chr19	4540003	chr19:4543407-4544578	N_Shelf	LRG1	1stExon			-0.208	0.025388	-0.26	0.00304635	-0.187	0.213906
cg01774918	chr1	36814986		OpenSea	STK40;STK40;STK40	Body;Body;Body	1:36814836-36815212	Unclassified_Cell_type_specific	-0.261	0.025388	-0.253	0.018374	-0.158	0.534377
cg17362171	chr12	1922255		OpenSea	CACNA2D4	Body			-0.305	0.025388	-0.356	0.0048928	-0.212	0.402531
cg08652108	chr6	44443600		OpenSea			6:44442723-44444485	Unclassified	0.237	0.0255189	0.222	0.0241571	0.101	0.77513
cg03330678	chr17	75316233		OpenSea	SEPT9;SEPT9;SEPT9;SEPT9	5'UTR;5'UTR;Body;1stExon			-0.242	0.0255189	-0.27	0.00672331	-0.156	0.47212
cg00336593	chr2	152220410		OpenSea	LOC101929319;TNFAIP6	Body;Body	2:152220270-152220869	Unclassified_Cell_type_specific	-0.378	0.0255189	-0.346	0.0284828	-0.199	0.64378
cg25310700	chr10	5702083		OpenSea	ASB13;ASB13	Body;Body			-0.213	0.025687	-0.209	0.0171124	-0.17	0.292895
cg11913565	chr9	137814810		OpenSea					-0.239	0.0257703	-0.276	0.00549166	-0.166	0.406467
cg08639757	chr15	44847386		OpenSea	EIF3J;EIF3J;EIF3J	Body;Body;Body			0.339	0.0257924	0.333	0.0171955	0.192	0.58728
cg02600394	chr4	48136234		OpenSea	TXK;TXK	5'UTR;1stExon	4:48136109-48136413	Unclassified_Cell_type_specific	0.225	0.0257924	0.274	0.00371018	0.132	0.561189
cg14612966	chr9	130859606		OpenSea	SLC25A25;SLC25A25;SLC25A25;SLC25A25	Body;TSS1500;TSS1500;Body			0.298	0.0257924	0.13	0.685098	0.25	0.26676
cg06785339	chr5	159721322		OpenSea	CCNJL;CCNJL;CCNJL	Body;Body;Body			-0.243	0.0260385	-0.267	0.00764989	-0.2	0.282414
cg00718594	chr12	56968168		OpenSea	RBMS2	Body			-0.344	0.0260577	-0.396	0.0055356	-0.209	0.530197
cg23948016	chr19	16998493	chr19:17000627-17001398	N_Shelf	F2RL3	TSS1500			-0.212	0.0260577	-0.217	0.0124506	-0.088	0.789558
cg20734664	chr2	47979699		OpenSea			2:47979422-47979738	Unclassified_Cell_type_specific	-0.381	0.0260577	-0.372	0.01791	-0.291	0.32862
cg26962791	chr21	34428765		OpenSea	LINC00945	TSS1500			-0.262	0.0260577	-0.308	0.00475362	-0.251	0.16751
cg19488520	chr1	155960040		OpenSea			1:155958631-155960320	Unclassified	-0.262	0.026178	-0.356	0.00166208	-0.182	0.406155
cg23999391	chr11	63605419	chr11:63606114-63607474	N_Shore	MARK2;MARK2;MARK2;MARK2	TSS1500;TSS1500;TSS1500;TSS1500			-0.312	0.026178	-0.302	0.019026	-0.146	0.726827
cg20601128	chr19	33678249		OpenSea					-0.256	0.026178	-0.311	0.00373696	-0.147	0.57654
cg15187550	chr10	8096370	chr10:8091374-8098329	Island	FLJ45983;GATA3;GATA3;FLJ45983	TSS1500;TSS1500;TSS1500;TSS1500			0.529	0.026178	0.291	0.451092	0.126	0.92673
cg05904013	chr7	128579933	chr7:128577818-128578756	S_Shore	IRF5;IRF5;IRF5;IRF5;IRF5;IRF5;IRF5	5'UTR;TSS1500;5'UTR;5'UTR;5'UTR;5'UTR;5'UTR	7:128579654-128580056	Unclassified	-0.236	0.026178	-0.236	0.014952	-0.183	0.322513
cg05658589	chr12	120912656		OpenSea	DYNLL1	5'UTR			-0.303	0.0262158	-0.356	0.00480189	-0.22	0.368839
cg07641530	chr1	175796062		OpenSea					-0.428	0.0262158	-0.303	0.166221	-0.134	0.879925
cg23511239	chr8	103990730		OpenSea			8:103990612-103990905	Unclassified_Cell_type_specific	-0.262	0.0262545	-0.279	0.00963786	-0.182	0.404719
cg13306190	chr11	119551410		OpenSea	PVRL1;PVRL1;PVRL1	Body;Body;Body			-0.237	0.0263615	-0.247	0.0113078	-0.18	0.337292
cg12862231	chr5	149466091		OpenSea	CSF1R	5'UTR			-0.251	0.0263615	-0.25	0.0156581	-0.193	0.327953
cg02155997	chr1	110302552		OpenSea	EPS8L3;EPS8L3;EPS8L3	Body;Body;Body			-0.219	0.0263615	-0.204	0.0254772	-0.161	0.357693
cg03060184	chr19	52257646		OpenSea					-0.267	0.0264077	-0.262	0.0175104	-0.218	0.285479
cg12400097	chr3	128586320		OpenSea	LOC653712	Body			-0.234	0.0265548	-0.276	0.00479459	-0.216	0.19029
cg18442317	chr22	23490027	chr22:23487368-23487970	S_Shelf	RAB36	Body			-0.218	0.026555	-0.231	0.0102833	-0.193	0.237942
cg26366091	chr1	111770274		OpenSea	CHI3L2;CHI3L2	TSS200;TSS200			-0.309	0.026555	-0.165	0.487183	-0.223	0.376991
cg17178761	chr17	55682851		OpenSea	MSI2;MSI2	Body;Body	17:55682560-55683752	Unclassified_Cell_type_specific	0.36	0.0266233	0.154	0.706857	0.14	0.816758
cg06779591	chr3	26410624		OpenSea					-0.293	0.0266233	-0.165	0.423312	-0.243	0.27454
cg09022294	chr12	72264347		OpenSea	TBC1D15;TBC1D15;TBC1D15;TBC1D15	Body;Body;Body;Body			-0.358	0.0266233	-0.262	0.140276	-0.234	0.467698
cg22279159	chr4	26199269		OpenSea			4:26198998-26199405	Unclassified_Cell_type_specific	-0.359	0.0266233	-0.119	0.853553	-0.119	0.866438
cg14870461	chr3	69062103	chr3:69062159-69063190	N_Shore	C3orf64	5'UTR	3:69061753-69063647	Promoter_Associated	-0.304	0.0266723	-0.281	0.0280203	-0.188	0.515214
cg10275766	chr2	173591150		OpenSea	LOC91149	Body			-0.248	0.0267442	-0.286	0.00554228	-0.203	0.286413
cg02651683	chr1	27288641	chr1:27286065-27287101	S_Shore					-0.323	0.0267512	-0.365	0.00660394	-0.224	0.415212
cg17064521	chr15	45740423		OpenSea					-0.256	0.0267512	-0.279	0.00838613	-0.228	0.23212
cg26658396	chr2	74793740		OpenSea	M1AP;M1AP	Body;Body			-0.211	0.0267512	-0.21	0.0160693	-0.153	0.375169
cg05081167	chr6	156967138		OpenSea			6:156967052-156967326	Unclassified_Cell_type_specific	-0.312	0.0267512	-0.34	0.00842041	-0.252	0.291126
cg04331032	chr10	11324371		OpenSea	CELF2;CELF2;CELF2;CELF2	Body;Body;Body;Body			-0.254	0.0267512	-0.235	0.0283871	-0.225	0.237612
cg04249873	chr16	11400403		OpenSea					-0.301	0.0267512	-0.419	0.00166208	-0.322	0.130188
cg02655351	chr1	3498101	chr1:3499902-3500470	N_Shore	MEGF6	Body			-0.24	0.0267512	-0.234	0.0192869	-0.174	0.373827
cg06213626	chr1	153586168		OpenSea	S100A16	TSS1500			0.347	0.0267512	0.138	0.759496	0.037	0.97794
cg03318414	chr18	33159713	chr18:33160891-33162264	N_Shore					0.248	0.0268175	0.178	0.157443	0.133	0.639166
cg17833106	chr1	161060000		OpenSea	PVRL4	TSS1500			-0.234	0.0268261	-0.281	0.00427409	-0.226	0.166443
cg10205767	chr9	130524835		OpenSea	SH2D3C;SH2D3C;SH2D3C;SH2D3C;SH2D3C	TSS200;TSS200;Body;Body;Body			-0.196	0.0268261	-0.177	0.0329602	-0.148	0.338908
cg11095027	chr11	1297066	chr11:1298009-1298476	N_Shore	TOLLIP	3'UTR	11:1296674-1297657	Gene_Associated_Cell_type_specific	0.208	0.0268261	0.165	0.0846667	0.099	0.718876
cg18377603	chr19	34656344		OpenSea					-0.27	0.0268261	-0.321	0.00463112	-0.2	0.355886
cg09316169	chr19	2549886	chr19:2546620-2546983	S_Shelf	GNG7	5'UTR	19:2549871-2550038	Unclassified_Cell_type_specific	-0.246	0.0268261	-0.263	0.00973619	-0.173	0.401007
cg18059369	chr20	44543173	chr20:44539729-44540099	S_Shelf					-0.239	0.0268261	-0.271	0.00624248	-0.184	0.328344
cg21326139	chr4	1294783		OpenSea	MAEA;MAEA	Body;Body			-0.269	0.0268261	-0.313	0.00549483	-0.197	0.368839
cg11840258	chr20	48843118		OpenSea					-0.232	0.0268985	-0.205	0.0407816	-0.077	0.867136
cg02175213	chr12	69352407		OpenSea	CPM	5'UTR			-0.307	0.0268985	-0.253	0.0666463	-0.214	0.408244
cg06709721	chr11	63858820		OpenSea	MACROD1	Body			-0.332	0.0270452	-0.353	0.0101656	-0.229	0.422949
cg14016363	chr7	100486297	chr7:100486729-100488093	N_Shore					-0.221	0.0272144	-0.23	0.0118689	-0.199	0.230452
cg10133925	chr5	139554576	chr5:139554389-139555457	Island	CYSTM1	TSS200	5:139554047-139556021	Promoter_Associated	-0.452	0.027454	-0.321	0.170448	-0.197	0.768503
cg20873469	chr2	197030075		OpenSea	STK17B	5'UTR			0.291	0.027454	0.356	0.00383649	0.13	0.75561
cg15272153	chr4	38525916		OpenSea	LINC01258	TSS1500	4:38525361-38526033	Unclassified	-0.454	0.0274729	-0.389	0.0505082	-0.34	0.351881
cg13364154	chr2	160515747		OpenSea					-0.289	0.0274729	-0.363	0.0030773	-0.209	0.379738
cg10136398	chr18	71679924		OpenSea					-0.27	0.0274729	-0.229	0.0550487	-0.203	0.349153
cg26427896	chr2	29686114		OpenSea	ALK	Body			0.381	0.0274729	0.23	0.347844	0.229	0.547931
cg03757240	chr21	45898522		OpenSea					-0.217	0.0274729	-0.242	0.00731146	-0.206	0.175794
cg03158902	chr16	4396061		OpenSea	PAM16;CORO7-PAM16	Body;Body			-0.275	0.0274729	-0.354	0.00277329	-0.261	0.178289
cg09476997	chr16	2087932	chr16:2088753-2088998	N_Shore	SLC9A3R2;SLC9A3R2	Body;Body			0.287	0.0274729	0.269	0.0261612	0.309	0.130188
cg03005890	chr21	37907207		OpenSea	CLDN14;CLDN14	5'UTR;5'UTR			-0.306	0.0274729	-0.356	0.00549483	-0.159	0.665419
cg21553977	chr6	26389754		OpenSea	BTN2A2;BTN2A2;BTN2A2;BTN2A2;BTN2A2;BTN2A2	Body;Body;Body;Body;Body;Body			-0.236	0.0274729	-0.269	0.00628455	-0.2	0.268769
cg26291283	chr1	160296792		OpenSea	COPA;COPA	Body;Body			0.327	0.0274729	0.174	0.504448	0.133	0.802604
cg01662869	chr16	4730410	chr16:4730262-4730487	Island	MGRN1;MGRN1;MGRN1;MGRN1	Body;Body;Body;Body			-0.198	0.0274729	-0.219	0.00773404	-0.11	0.609644
cg19245151	chr5	176516367	chr5:176513886-176514433	S_Shore	FGFR4;FGFR4;FGFR4;FGFR4	5'UTR;5'UTR;5'UTR;TSS200			-0.22	0.0274729	-0.273	0.00356839	-0.184	0.27454
cg22777668	chr12	6881303	chr12:6882855-6883184	N_Shore	LAG3	TSS1500	12:6881253-6882742	Unclassified	-0.245	0.0274729	-0.24	0.0184717	-0.14	0.588792
cg03525433	chr3	111259817		OpenSea	CD96;CD96	TSS1500;TSS1500			-0.302	0.0274729	-0.205	0.215591	-0.098	0.874121
cg02933536	chr17	76238585		OpenSea			17:76238479-76238943	Unclassified_Cell_type_specific	-0.291	0.0274729	-0.287	0.0181767	-0.186	0.493999
cg27371320	chr14	69417926		OpenSea	ACTN1;ACTN1;ACTN1	Body;Body;Body			-0.233	0.0274729	-0.237	0.0142974	-0.177	0.3423
cg15748217	chr9	110471350		OpenSea					0.277	0.0274729	0.086	0.875963	0.152	0.622342
cg24838436	chr14	65183548		OpenSea	PLEKHG3	5'UTR			-0.215	0.0274729	-0.222	0.0127453	-0.169	0.316698
cg07433407	chr1	154370818		OpenSea					-0.287	0.0274729	-0.301	0.0113487	-0.189	0.467041
cg00856626	chr16	2576247	chr16:2577802-2578367	N_Shore	AMDHD2;AMDHD2	Body;Body			-0.237	0.0274729	-0.311	0.00240614	-0.234	0.157083
cg05265837	chr12	129306731	chr12:129307947-129308724	N_Shore	SLC15A4	Body			-0.271	0.0274729	-0.36	0.00213409	-0.27	0.152826
cg15304233	chr16	85028515		OpenSea	ZDHHC7;ZDHHC7	5'UTR;5'UTR			-0.278	0.0274729	-0.33	0.00480189	-0.23	0.283245
cg25401758	chr20	30742907		OpenSea	TM9SF4;TM9SF4	ExonBnd;Body			-0.264	0.0274729	-0.269	0.0139188	-0.2	0.344775
cg13171679	chr8	41258634		OpenSea					-0.281	0.0274729	-0.277	0.0182113	-0.223	0.308924
cg20228862	chr19	41226560	chr19:41222598-41223162	S_Shelf	ITPKC	Body			-0.256	0.0274729	-0.252	0.0183549	-0.196	0.336365
cg13969197	chr1	27426176		OpenSea	SLC9A1;SLC9A1	3'UTR;Body			-0.246	0.0274729	-0.255	0.0124506	-0.193	0.322513
cg18703983	chr2	18097337		OpenSea	KCNS3	5'UTR			-0.229	0.0274729	-0.047	0.950645	-0.082	0.848734
cg23467627	chr12	7260403		OpenSea	C1RL-AS1;C1RL;C1RL;C1RL;C1RL	TSS1500;Body;Body;Body;Body			-0.288	0.0274729	-0.251	0.0471074	-0.128	0.759355
cg04178438	chr7	157093072	chr7:157092597-157093535	Island					-0.235	0.0274729	-0.256	0.00878242	-0.196	0.275782
cg11675009	chr3	141006210		OpenSea	PXYLP1;PXYLP1;PXYLP1	Body;Body;Body			-0.269	0.0274729	-0.32	0.00480189	-0.235	0.254215
cg22921619	chr6	35025887		OpenSea	ANKS1A	Body			0.434	0.0274729	0.229	0.512191	0.098	0.93497
cg13303520	chr1	32856704	chr1:32859770-32860348	N_Shelf	BSDC1;BSDC1;BSDC1;BSDC1	Body;Body;Body;Body			-0.244	0.0274729	-0.238	0.0195877	-0.168	0.424927
cg20969199	chr8	22463884	chr8:22462092-22462868	S_Shore	CCAR2;CCAR2	Body;Body			-0.214	0.0275155	-0.141	0.248241	-0.09	0.78448
cg10862331	chr2	160567560	chr2:160568776-160569679	N_Shore	MARCH7;MARCH7;MARCH7;BAZ2B	TSS1500;TSS1500;TSS1500;Body			-0.333	0.0275155	-0.225	0.221268	-0.131	0.814841
cg13984746	chr17	80398412	chr17:80397431-80397642	S_Shore	HEXDC	Body	17:80398359-80398575	Unclassified_Cell_type_specific	-0.251	0.0275155	-0.304	0.00421061	-0.148	0.567065
cg11854227	chr3	121714109	chr3:121712057-121712305	S_Shore	ILDR1	Body			-0.254	0.0275155	-0.254	0.0167994	-0.208	0.289608
cg09213533	chr8	8852726		OpenSea					-0.419	0.0275155	-0.443	0.0109914	-0.306	0.376481
cg23653411	chr9	93563564	chr9:93563775-93564546	N_Shore	SYK;SYK;SYK	TSS1500;TSS1500;TSS1500			-0.22	0.0275155	-0.168	0.115252	-0.14	0.501899
cg02002125	chr2	631818	chr2:628909-629190	S_Shelf					0.462	0.0275155	0.188	0.752993	0.238	0.674341
cg15645600	chr1	181056127	chr1:181057503-181059176	N_Shore					-0.27	0.0275155	-0.304	0.00700986	-0.197	0.377721
cg19225848	chr19	33690983		OpenSea	LRP3	Body			-0.21	0.0275155	-0.238	0.0068366	-0.197	0.189462
cg27591668	chr2	45970814		OpenSea	PRKCE	Body	2:45970750-45970979	Unclassified_Cell_type_specific	0.208	0.0275596	0.151	0.153827	0.081	0.818022
cg09001777	chr19	5851504		OpenSea	FUT3;FUT3;FUT3;FUT3	TSS200;TSS200;TSS200;TSS200			-0.225	0.0276271	-0.209	0.0290394	-0.097	0.774854
cg18566083	chr9	137301635	chr9:137300835-137301195	S_Shore	RXRA;RXRA;RXRA	Body;Body;Body	9:137301246-137301650	Unclassified	-0.211	0.027812	-0.203	0.0222074	-0.164	0.327333
cg07957031	chr3	128721728	chr3:128719865-128721245	S_Shore	EFCC1	Body			-0.265	0.027812	-0.152	0.414978	-0.121	0.746426
cg06678140	chr21	37297144		OpenSea					-0.255	0.027812	-0.336	0.00241873	-0.263	0.152111
cg20736887	chr15	75400438		OpenSea					-0.369	0.027812	-0.273	0.139561	-0.108	0.896878
cg16374343	chr17	1014352	chr17:1011844-1012968	S_Shore	ABR;ABR	Body;Body	17:1014121-1014371	Unclassified_Cell_type_specific	-0.208	0.0278793	-0.223	0.0101014	-0.162	0.325167
cg20044641	chr11	119551662		OpenSea	PVRL1;PVRL1;PVRL1	Body;Body;Body			-0.215	0.0278793	-0.244	0.00693209	-0.179	0.282414
cg23017826	chr13	22027670		OpenSea	ZDHHC20;ZDHHC20;ZDHHC20;ZDHHC20	Body;Body;Body;5'UTR			-0.319	0.0278793	-0.354	0.00772155	-0.309	0.175488
cg02042712	chr16	57702239		OpenSea	GPR97;GPR97	1stExon;5'UTR			-0.271	0.0278793	-0.286	0.0111546	-0.242	0.237247
cg17889782	chr3	138665307	chr3:138663718-138666346	Island	FOXL2;FOXL2NB	1stExon;TSS1500	3:138664762-138666187	Unclassified_Cell_type_specific	0.32	0.0278793	0.197	0.328358	0.124	0.823066
cg00951869	chr14	24805349	chr14:24803678-24804353	S_Shore	ADCY4;RIPK3	TSS1500;3'UTR			-0.239	0.0278793	-0.272	0.00651516	-0.179	0.353551
cg20145573	chr16	1993361	chr16:1992668-1993646	Island	MSRB1	TSS200	16:1992264-1993818	Promoter_Associated	0.265	0.0278854	0.123	0.651671	0.14	0.654685
cg18437039	chr19	1444202	chr19:1444918-1447214	N_Shore					-0.266	0.0282408	-0.269	0.015505	-0.2	0.353551
cg24085073	chr2	208666203		OpenSea					-0.244	0.0282408	-0.235	0.0227121	-0.148	0.547931
cg07969918	chr22	31682909	chr22:31686636-31687371	N_Shelf	PIK3IP1;PIK3IP1	Body;Body			-0.227	0.0282408	-0.084	0.807094	-0.211	0.195701
cg10959314	chr19	50269099	chr19:50269632-50270505	N_Shore	AP2A1;AP2A1	TSS1500;TSS1500	19:50268979-50269209	Unclassified_Cell_type_specific	-0.283	0.0282408	-0.37	0.00262212	-0.28	0.157083
cg18313762	chr1	17305365	chr1:17306551-17307363	N_Shore	MFAP2;MFAP2;MFAP2;MFAP2	5'UTR;5'UTR;5'UTR;5'UTR	1:17305351-17305574	Unclassified_Cell_type_specific	-0.197	0.0282408	-0.251	0.00306935	-0.18	0.222052
cg05557266	chr3	49057259	chr3:49058325-49059986	N_Shore	DALRD3;DALRD3;NDUFAF3;NDUFAF3	5'UTR;TSS1500;TSS1500;TSS1500			-0.304	0.0282408	-0.314	0.0130774	-0.232	0.343157
cg10596919	chr19	49859512		OpenSea	TEAD2;TEAD2;TEAD2;TEAD2;TEAD2;TEAD2	5'UTR;Body;Body;Body;Body;Body			-0.236	0.0282408	-0.226	0.0240022	-0.128	0.634847
cg18130370	chr22	37270153		OpenSea	NCF4;NCF4	Body;Body	22:37269479-37270195	Promoter_Associated	-0.371	0.0283412	-0.34	0.0325209	-0.249	0.456114
cg00305700	chr18	10483307		OpenSea	APCDD1	Body			0.224	0.0283439	0.184	0.0749534	0.108	0.717848
cg22512773	chr16	3055172	chr16:3053830-3054315	S_Shore					-0.245	0.0283439	-0.188	0.113269	-0.077	0.881098
cg20831413	chr11	72460551	chr11:72463092-72463717	N_Shelf	ARAP1	5'UTR			-0.492	0.0283439	-0.407	0.069752	-0.354	0.392804
cg04813211	chr9	130911555		OpenSea	LCN2	TSS200			-0.157	0.0284642	-0.155	0.0186913	-0.1	0.50235
cg08216382	chr19	52131612		OpenSea	SIGLEC5	Body			-0.239	0.0284755	-0.21	0.045687	-0.197	0.287343
cg00255759	chr10	73699748		OpenSea					-0.488	0.028493	-0.31	0.297284	-0.183	0.836352
cg26443127	chr10	31987230		OpenSea					-0.247	0.028493	-0.283	0.00643683	-0.198	0.306104
cg17124440	chr3	170943028		OpenSea	TNIK;TNIK;TNIK;TNIK;TNIK;TNIK;TNIK;TNIK	Body;Body;Body;Body;Body;Body;Body;Body	3:170942992-170943240	Unclassified_Cell_type_specific	0.292	0.0286163	0.404	0.00166208	0.133	0.749565
cg23385697	chr1	168172751		OpenSea					-0.251	0.0286163	-0.249	0.0181694	-0.276	0.130188
cg13589461	chr21	36207798		OpenSea	RUNX1;RUNX1;RUNX1	Body;Body;Body			-0.22	0.0286163	-0.257	0.0055815	-0.221	0.152826
cg19441370	chr20	61306997		OpenSea					-0.217	0.0286767	-0.225	0.0131821	-0.15	0.426984
cg15302080	chr17	79397132	chr17:79393341-79393742	S_Shelf	BAHCC1	Body			-0.221	0.0288153	-0.185	0.0643542	-0.165	0.359034
cg14808890	chr6	26250826	chr6:26250436-26250827	Island	HIST1H2BH;HIST1H3F	TSS1500;1stExon	6:26250199-26251037	Promoter_Associated	-0.313	0.0288153	-0.223	0.175435	-0.172	0.626693
cg26277237	chr9	631910		OpenSea	KANK1;KANK1;KANK1	5'UTR;5'UTR;5'UTR			0.283	0.0288153	0.437	0.00119749	0.222	0.323049
cg03981269	chr1	15792371		OpenSea	CELA2A	Body			-0.267	0.0288153	-0.276	0.0134622	-0.165	0.534577
cg22626413	chr15	50408834		OpenSea	ATP8B4;ATP8B4;ATP8B4	5'UTR;Body;Body			-0.286	0.0288153	-0.329	0.00629826	-0.205	0.396055
cg12747277	chr19	33754366		OpenSea					-0.225	0.0288153	-0.263	0.00572924	-0.182	0.302106
cg05850884	chr6	30174845		OpenSea	TRIM26	5'UTR			-0.305	0.0288153	-0.357	0.0055815	-0.292	0.178267
cg12270707	chr3	111772306		OpenSea	TMPRSS7;TMPRSS7	Body;Body			-0.286	0.0288153	-0.166	0.407426	-0.132	0.74304
cg23436804	chr13	114824008		OpenSea	RASA3	Body	13:114823964-114824068	Unclassified	-0.281	0.0288153	-0.355	0.00324753	-0.16	0.599808
cg08996243	chr6	30515331		OpenSea	GNL1	Body			-0.241	0.0288153	-0.239	0.0187411	-0.162	0.45919
cg23547429	chr11	57195025	chr11:57194340-57194650	S_Shore	SLC43A3;SLC43A3;SLC43A3;SLC43A3	TSS1500;1stExon;5'UTR;TSS1500	11:57194323-57195034	Promoter_Associated	-0.248	0.0288153	-0.269	0.0098085	-0.199	0.306104
cg20100970	chr5	148416733		OpenSea	SH3TC2	Body			-0.265	0.0288153	-0.264	0.0177979	-0.198	0.36215
cg01274421	chr12	76084549		OpenSea					-0.399	0.0288153	-0.325	0.0786206	-0.239	0.560664
cg07327489	chr9	134554053		OpenSea	RAPGEF1;RAPGEF1;RAPGEF1	Body;Body;Body	9:134553820-134554279	Unclassified	0.241	0.0288153	0.321	0.00230016	0.251	0.151249
cg09113658	chr19	2287824	chr19:2289895-2291904	N_Shelf					-0.246	0.0288153	-0.261	0.011262	-0.18	0.377898
cg04133370	chr11	58992317		OpenSea					-0.257	0.0288153	-0.328	0.00306935	-0.212	0.287462
cg07252680	chr14	94857224		OpenSea	SERPINA1;SERPINA1;SERPINA1;SERPINA1;SERPINA1;SERPINA1;SERPINA1;SERPINA1;SERPINA1;SERPINA1	TSS200;TSS200;TSS200;TSS200;TSS200;TSS200;TSS200;TSS200;TSS200;TSS200	14:94857216-94857296	Unclassified_Cell_type_specific	-0.225	0.0288153	-0.234	0.013073	-0.167	0.369715
cg02334333	chr2	60687392	chr2:60687822-60688992	N_Shore	BCL11A;BCL11A;BCL11A	3'UTR;Body;Body			-0.203	0.0288153	-0.215	0.0115388	-0.11	0.639623
cg04394939	chr19	1212172		OpenSea	STK11	Body			0.252	0.0288153	0.13	0.546666	0.155	0.537894
cg04465154	chr8	9045558		OpenSea					-0.283	0.0288153	-0.163	0.419848	-0.121	0.784943
cg10913887	chr17	56325277	chr17:56326685-56327262	N_Shore	LPO;LPO;LPO	Body;Body;Body			-0.287	0.0288153	-0.359	0.00356839	-0.147	0.681514
cg09820347	chr5	16736457		OpenSea	MYO10	Body			-0.264	0.0288153	-0.301	0.00672331	-0.191	0.390062
cg22224704	chr11	67352041	chr11:67350928-67351953	S_Shore	GSTP1	Body	11:67350809-67352733	Promoter_Associated	-0.179	0.0288626	-0.173	0.0233612	-0.15	0.284166
cg10695623	chr11	44613355		OpenSea	CD82;CD82	5'UTR;5'UTR			-0.213	0.0288626	-0.222	0.0129113	-0.176	0.287343
cg01465769	chr3	53226412	chr3:53229990-53230204	N_Shelf	PRKCD;PRKCD	3'UTR;3'UTR			-0.241	0.0288626	-0.371	0.00119749	-0.252	0.151249
cg26313511	chr3	125053815		OpenSea	ZNF148	5'UTR			-0.261	0.0288626	-0.216	0.0731512	-0.185	0.408244
cg09551249	chr17	2796053		OpenSea	RAP1GAP2;RAP1GAP2	Body;Body			-0.27	0.0288626	-0.274	0.0155908	-0.256	0.189462
cg00018179	chr15	72521159	chr15:72522131-72524238	N_Shore	PKM;PKM;PKM;PKM;PKM;PKM;PKM	Body;Body;5'UTR;5'UTR;5'UTR;5'UTR;5'UTR	15:72520669-72521219	Promoter_Associated	-0.424	0.0288626	-0.427	0.0165787	-0.161	0.833086
cg06984156	chr1	20929640		OpenSea	CDA	Body			-0.225	0.0289153	-0.292	0.0029437	-0.203	0.237612
cg00290637	chr12	54807846		OpenSea	ITGA5;LOC102724050;LOC102724050	Body;Body;Body			-0.222	0.0289153	-0.216	0.0220214	-0.157	0.408244
cg14910054	chr1	183574147		OpenSea			1:183574091-183574291	Unclassified_Cell_type_specific	-0.244	0.0289295	-0.304	0.00371018	-0.235	0.177836
cg03245912	chr6	35657040	chr6:35655607-35656856	S_Shore	FKBP5;FKBP5;FKBP5;FKBP5	TSS1500;TSS1500;TSS1500;5'UTR	6:35655414-35657286	Promoter_Associated	-0.213	0.0289504	-0.103	0.61665	-0.149	0.423474
cg01909923	chr1	222801761		OpenSea	MIA3	Body			0.197	0.0289504	0.12	0.360895	0.074	0.836015
cg02138358	chr17	56358318	chr17:56356374-56357013	S_Shore	MPO	TSS200			-0.24	0.0289991	-0.26	0.00999901	-0.206	0.268727
cg05263215	chr1	6093602		OpenSea	KCNAB2;KCNAB2;KCNAB2;KCNAB2	TSS1500;5'UTR;5'UTR;5'UTR			0.183	0.0290109	0.101	0.467721	0.088	0.720665
cg25238263	chr18	46991764		OpenSea					-0.182	0.0290185	-0.073	0.773362	-0.09	0.707236
cg15117080	chr3	142804163		OpenSea					-0.184	0.0290185	-0.157	0.0596511	-0.105	0.598999
cg08945450	chr1	11795905	chr1:11795975-11796263	N_Shore	AGTRAP;AGTRAP;AGTRAP;AGTRAP;AGTRAP	TSS1500;TSS1500;TSS1500;TSS1500;TSS1500	1:11795708-11797356	Promoter_Associated	-0.231	0.0290185	-0.229	0.019018	-0.202	0.261777
cg18634760	chr13	46679242		OpenSea	CPB2;CPB2	TSS200;TSS200			-0.301	0.0290185	-0.306	0.0156666	-0.212	0.41752
cg12726213	chr8	87368021		OpenSea	WWP1	5'UTR	8:87367939-87368140	Unclassified_Cell_type_specific	0.338	0.0291284	0.287	0.0613046	0.179	0.659165
cg03297731	chr16	30124293		OpenSea	GDPD3;LOC100271831	Body;TSS1500	16:30123472-30124767	Unclassified	-0.183	0.0291682	-0.114	0.335213	-0.06	0.875811
cg24009544	chr12	121613464		OpenSea	P2RX7;P2RX7;P2RX7;P2RX7;P2RX7;P2RX7;P2RX7;P2RX7;P2RX7;P2RX7	Body;Body;Body;Body;Body;Body;Body;Body;Body;Body			-0.319	0.0292995	-0.395	0.00393982	-0.216	0.455839
cg00156032	chr13	45706980		OpenSea	GTF2F2	Body			-0.284	0.029319	-0.263	0.0320509	-0.179	0.515991
cg18727350	chr20	48900611		OpenSea					-0.247	0.0293607	-0.277	0.00774068	-0.252	0.152826
cg17913566	chr21	37801207		OpenSea					0.209	0.0294619	0.121	0.418068	0.166	0.322513
cg01745899	chr7	86657947		OpenSea	KIAA1324L;KIAA1324L;KIAA1324L	Body;5'UTR;5'UTR			0.216	0.0295055	0.237	0.00910475	0.068	0.882737
cg20523169	chr17	75880269	chr17:75883803-75884328	N_Shelf	FLJ45079	TSS200	17:75880203-75880350	Unclassified	0.211	0.0295894	0.103	0.609519	0.052	0.925541
cg18987765	chr15	79229985		OpenSea	CTSH	Body			-0.245	0.0295894	-0.254	0.0136073	-0.178	0.388165
cg05309451	chr15	78619984		OpenSea					-0.206	0.0295894	-0.232	0.00759223	-0.16	0.337742
cg17509462	chr2	127819238	chr2:127817994-127818231	S_Shore	BIN1;BIN1;BIN1;BIN1;BIN1;BIN1;BIN1;BIN1;BIN1;BIN1	Body;Body;Body;Body;Body;Body;Body;Body;Body;Body			-0.227	0.0295999	-0.206	0.0378109	-0.133	0.577078
cg00394906	chr18	72741748		OpenSea	ZNF407	Body			0.302	0.0295999	0.264	0.0502952	0.103	0.86402
cg04603017	chr3	50484889		OpenSea	CACNA2D2;CACNA2D2;CACNA2D2;CACNA2D2	Body;Body;Body;Body			-0.21	0.0295999	-0.226	0.0108378	-0.133	0.519726
cg25368948	chr8	126650226		OpenSea					-0.333	0.0295999	-0.29	0.0504487	-0.216	0.493521
cg06405129	chr11	3163861		OpenSea	OSBPL5;OSBPL5;OSBPL5	5'UTR;5'UTR;5'UTR			-0.259	0.0295999	-0.236	0.0363084	-0.155	0.5622
cg18625627	chr14	81426015		OpenSea	TSHR;TSHR;TSHR	Body;Body;Body	14:81425690-81426151	Unclassified	0.319	0.0295999	0.363	0.00731146	0.11	0.86171
cg24866700	chr19	2235103	chr19:2235681-2237102	N_Shore	MIR1227;PLEKHJ1	TSS1500;Body			-0.247	0.029764	-0.233	0.0283446	-0.197	0.316441
cg05284500	chr12	47054945		OpenSea					-0.34	0.029764	-0.382	0.00767336	-0.202	0.569307
cg26805407	chr7	38473480		OpenSea	AMPH;AMPH	Body;Body	7:38473410-38473706	Unclassified_Cell_type_specific	0.274	0.0298524	0.343	0.00371018	0.153	0.620271
cg08700896	chr13	36921853	chr13:36919737-36921004	S_Shore	SPG20;SPG20;SPG20;SPG20;SPG20-AS1;SPG20-AS1	TSS1500;TSS1500;TSS1500;5'UTR;Body;Body			-0.404	0.0298581	-0.431	0.0113251	-0.338	0.285888
cg26645498	chr14	102322505		OpenSea	PPP2R5C;PPP2R5C;PPP2R5C;PPP2R5C;PPP2R5C	Body;Body;Body;Body;Body			-0.307	0.0301197	-0.329	0.0112566	-0.275	0.249591
cg10680994	chr3	21983964		OpenSea					-0.308	0.0301197	-0.115	0.810616	-0.046	0.966795
cg19796584	chr17	80246233	chr17:80250226-80251057	N_Shelf					0.236	0.0301197	0.274	0.00624248	0.18	0.350532
cg20272421	chr19	15753040		OpenSea	CYP4F3;CYP4F3;CYP4F3	Body;Body;Body			-0.253	0.0301197	-0.292	0.00672331	-0.203	0.316925
cg23434216	chr1	9291085	chr1:9294401-9295118	N_Shelf					-0.294	0.030394	-0.265	0.0404526	-0.098	0.871058
cg19625553	chr2	153191721	chr2:153191492-153192974	Island	FMNL2	TSS200	2:153191289-153192168	Unclassified	0.418	0.0304282	0.191	0.676178	0.066	0.963745
cg05226072	chr2	60441246		OpenSea					-0.265	0.0304656	-0.259	0.0223714	-0.215	0.307233
cg14267923	chr19	5983451		OpenSea	LOC100128568	Body			-0.339	0.0305214	-0.229	0.239777	-0.208	0.547931
cg00039170	chr3	18480381		OpenSea	SATB1	TSS200			0.269	0.0305279	0.318	0.0055815	0.16	0.569912
cg03045038	chr11	63973199	chr11:63974829-63975048	N_Shore	FERMT3;FERMT3	TSS1500;TSS1500			-0.225	0.0306793	-0.314	0.00166208	-0.162	0.404719
cg06566905	chr11	48029442		OpenSea	PTPRJ;PTPRJ	Body;Body			-0.269	0.0306793	-0.319	0.00549483	-0.267	0.166443
cg26282508	chr3	13040989		OpenSea	IQSEC1	Body			-0.281	0.0306793	-0.321	0.00719562	-0.195	0.438094
cg07374695	chr12	121581716		OpenSea	P2RX7;P2RX7;P2RX7;P2RX7;P2RX7;P2RX7;P2RX7;P2RX7;P2RX7;P2RX7	Body;Body;Body;Body;Body;Body;Body;Body;Body;Body			-0.33	0.0306793	-0.363	0.0095579	-0.229	0.436431
cg09137597	chr3	53201237		OpenSea	PRKCD;PRKCD	5'UTR;5'UTR			-0.226	0.0306793	-0.251	0.00872336	-0.172	0.354113
cg24343508	chr6	143545797		OpenSea	AIG1;AIG1	Body;Body			-0.352	0.0306793	-0.398	0.00759705	-0.197	0.62004
cg26485825	chr18	21452895		OpenSea	LAMA3;LAMA3;LAMA3;LAMA3	TSS200;TSS200;Body;Body			0.266	0.0306793	0.279	0.012746	0.129	0.7233
cg26592556	chr15	40337420		OpenSea			15:40336470-40338118	Unclassified	-0.438	0.0306793	-0.312	0.18815	-0.062	0.969495
cg17925976	chr9	107969333		OpenSea					-0.305	0.0307974	-0.295	0.024339	-0.227	0.375261
cg27308490	chr5	134818031		OpenSea					0.224	0.0309305	0.067	0.894096	0.105	0.739061
cg00918877	chr14	23584303		OpenSea					-0.402	0.0309305	-0.405	0.01791	-0.217	0.652006
cg21410958	chr20	48888209		OpenSea	LINC01272	5'UTR			-0.236	0.0309494	-0.271	0.0070005	-0.186	0.328779
cg14166131	chr9	139555134	chr9:139552947-139553269	S_Shore					-0.183	0.0309494	-0.182	0.0202383	-0.131	0.408896
cg18386508	chr21	28185816		OpenSea					0.287	0.0309494	0.31	0.0110034	0.192	0.47133
cg18027291	chr1	239871388		OpenSea	CHRM3-AS2;CHRM3	Body;5'UTR			-0.207	0.0309494	-0.154	0.150564	-0.099	0.731019
cg13011182	chr10	73083223		OpenSea	SLC29A3;SLC29A3;SLC29A3;SLC29A3	Body;Body;Body;Body			-0.248	0.0309494	-0.265	0.0116322	-0.218	0.265053
cg20494891	chr15	59642565		OpenSea	MYO1E	Body			-0.317	0.0309494	-0.183	0.428108	-0.118	0.841995
cg01475805	chr12	112430863		OpenSea	TMEM116;TMEM116;TMEM116;TMEM116;TMEM116	Body;Body;Body;5'UTR;5'UTR			0.298	0.031043	0.239	0.0942984	0.099	0.871889
cg03642362	chr19	848896	chr19:847898-848129	S_Shore			19:848795-848984	Unclassified_Cell_type_specific	-0.15	0.031043	-0.14	0.0331862	-0.071	0.735954
cg23511909	chr3	128340787	chr3:128336406-128337113	S_Shelf	RPN1	Body			-0.163	0.031043	-0.125	0.124859	-0.143	0.264131
cg02223351	chr16	66402367		OpenSea	CDH5	5'UTR			-0.207	0.031043	-0.249	0.00498353	-0.168	0.303272
cg06492558	chr16	80625384		OpenSea					0.204	0.031043	0.1	0.611983	0.08	0.824107
cg04365109	chr1	110782747		OpenSea					-0.23	0.031043	-0.261	0.00759223	-0.158	0.444932
cg12954425	chr9	297309		OpenSea	DOCK8;DOCK8;DOCK8	Body;Body;Body			-0.268	0.0312634	-0.309	0.0068526	-0.182	0.457908
cg14259082	chr10	72253100		OpenSea	PALD1	5'UTR			-0.271	0.0315887	-0.311	0.00711762	-0.214	0.329121
cg18738273	chr16	646175	chr16:649465-650057	N_Shelf	RAB40C;RAB40C;RAB40C;RAB40C;RAB40C	Body;Body;Body;Body;Body			-0.234	0.0315954	-0.268	0.00731146	-0.184	0.336259
cg25702606	chr7	7617651		OpenSea	MIOS	Body			-0.348	0.0316944	-0.323	0.0341613	-0.259	0.378117
cg07394645	chr3	71891449		OpenSea					-0.32	0.0316944	-0.386	0.0051404	-0.241	0.367265
cg06744540	chr7	141646725		OpenSea	CLEC5A;CLEC5A;CLEC5A;CLEC5A	5'UTR;5'UTR;1stExon;1stExon			-0.322	0.0316944	-0.355	0.00959933	-0.282	0.265448
cg18566095	chr11	63982675		OpenSea	FERMT3;FERMT3	Body;Body			-0.229	0.0316944	-0.199	0.0545221	-0.039	0.959855
cg08536012	chr4	7648558	chr4:7647755-7647960	S_Shore	SORCS2	Body			-0.429	0.0316944	-0.333	0.117913	-0.356	0.292895
cg06214651	chr18	11980037	chr18:11980483-11982142	N_Shore	IMPA2	TSS1500			-0.316	0.0317154	-0.438	0.00186304	-0.32	0.157083
cg22106221	chr12	15091395		OpenSea	ERP27	1stExon			-0.245	0.0317154	-0.29	0.00567366	-0.154	0.528405
cg20913009	chr4	7790912		OpenSea	AFAP1;AFAP1	Body;Body			-0.225	0.0319917	-0.223	0.0208847	-0.209	0.225312
cg16664584	chr1	94454989		OpenSea					-0.267	0.0319917	-0.277	0.0144318	-0.255	0.189462
cg02497258	chr7	37390106		OpenSea	ELMO1;ELMO1;ELMO1	5'UTR;5'UTR;5'UTR			-0.243	0.0320408	-0.25	0.0156552	-0.199	0.301453
cg13383335	chr11	35704643		OpenSea	TRIM44	Body			0.277	0.0320408	0.253	0.0385491	0.101	0.850054
cg06149826	chr2	54800117		OpenSea	SPTBN1;SPTBN1	Body;Body			0.245	0.032142	0.234	0.0273689	0.147	0.569059
cg05405748	chr14	93313134		OpenSea			14:93312864-93313181	Unclassified	-0.499	0.0321453	-0.449	0.0431739	-0.366	0.392459
cg26250744	chr6	123080398		OpenSea					-0.4	0.0321453	-0.391	0.0235509	-0.277	0.444932
cg14584051	chr6	14883168		OpenSea					-0.215	0.0321453	-0.258	0.00534289	-0.186	0.268945
cg13251119	chr1	110302560		OpenSea	EPS8L3;EPS8L3;EPS8L3	Body;Body;Body			-0.216	0.0321453	-0.223	0.015072	-0.171	0.329121
cg00259404	chr6	28885568		OpenSea	TRIM27	Body			-0.274	0.0322112	-0.292	0.0124506	-0.259	0.202755
cg02843500	chr16	31501866	chr16:31498650-31500564	S_Shore	C16orf58;SLC5A2	3'UTR;3'UTR			-0.231	0.0322112	-0.249	0.011262	-0.171	0.386301
cg11063864	chr2	231662582		OpenSea	CAB39;CAB39;CAB39	Body;Body;Body	2:231662490-231662889	Unclassified_Cell_type_specific	-0.241	0.0322112	-0.271	0.00838613	-0.158	0.496353
cg02543993	chr7	5736195		OpenSea	RNF216;RNF216	Body;Body			0.274	0.0322112	0.242	0.049871	0.198	0.401945
cg26634003	chr1	108420014		OpenSea	VAV3	Body			-0.25	0.0322671	-0.283	0.00805669	-0.107	0.790845
cg08371497	chr22	27029030		OpenSea					-0.257	0.0324043	-0.212	0.0804876	-0.213	0.296488
cg12581758	chr4	89871052		OpenSea	FAM13A	Body			0.307	0.0324643	0.409	0.00263356	0.194	0.526977
cg19582046	chr21	46506629		OpenSea	ADARB1;ADARB1;ADARB1;ADARB1;ADARB1;ADARB1;ADARB1;ADARB1	5'UTR;5'UTR;5'UTR;5'UTR;Body;Body;Body;Body			0.187	0.0325083	0.116	0.342369	0.118	0.524703
cg21390137	chr16	81786313		OpenSea					-0.256	0.0325112	-0.27	0.013283	-0.177	0.445331
cg27089595	chr1	244006839		OpenSea	AKT3;AKT3;AKT3	5'UTR;TSS1500;TSS1500			0.396	0.0325112	0.366	0.0363673	0.285	0.410841
cg22464785	chr15	58809601		OpenSea	LIPC	Body			0.281	0.0326117	0.307	0.010637	0.13	0.752575
cg14711618	chr2	70213021		OpenSea	PCBP1-AS1	Body			-0.209	0.0326117	-0.216	0.0151337	-0.139	0.478768
cg25636159	chr22	40743859	chr22:40742403-40742944	S_Shore	ADSL;ADSL	Body;Body	22:40743583-40744441	Promoter_Associated	0.237	0.0326117	0.308	0.0030773	0.199	0.290948
cg12033075	chr1	9788767	chr1:9790292-9790704	N_Shore	PIK3CD	3'UTR	1:9788282-9789633	Promoter_Associated_Cell_type_specific	0.214	0.0326117	0.232	0.0109283	0.068	0.883998
cg11063317	chr9	134053722		OpenSea	NUP214	Body	9:134053305-134055236	Gene_Associated	0.236	0.0326117	0.183	0.122825	0.084	0.855777
cg03071793	chr16	11682634	chr16:11680008-11681275	S_Shore	LITAF	TSS1500	16:11682568-11682650	Unclassified_Cell_type_specific	-0.236	0.0326117	-0.237	0.0196392	-0.196	0.300283
cg26244522	chr11	60686575		OpenSea	TMEM109	5'UTR			-0.193	0.0326117	-0.148	0.130463	-0.093	0.728445
cg04727071	chr19	4061359	chr19:4059917-4060131	S_Shore	ZBTB7A	5'UTR	19:4061182-4061601	Unclassified	-0.286	0.0326117	-0.263	0.0377407	-0.132	0.753107
cg06084585	chr13	50797125		OpenSea	DLEU1	Body			-0.284	0.0326117	-0.316	0.00918862	-0.237	0.291126
cg09492975	chr3	11267531		OpenSea	HRH1;HRH1;HRH1	TSS200;5'UTR;5'UTR			-0.251	0.0326117	-0.259	0.0156449	-0.194	0.34948
cg03016722	chr9	92517538		OpenSea			9:92517404-92517566	Unclassified_Cell_type_specific	-0.371	0.0326117	-0.252	0.246613	-0.058	0.965069
cg26657643	chr11	65764868		OpenSea	EIF1AD;EIF1AD;EIF1AD;EIF1AD;EIF1AD;EIF1AD;EIF1AD	3'UTR;3'UTR;3'UTR;3'UTR;3'UTR;3'UTR;3'UTR			0.236	0.0326117	0.086	0.830146	0.126	0.665672
cg15725086	chr11	33210030		OpenSea	CSTF3-AS1	Body			0.361	0.0326117	0.266	0.162973	0.179	0.713599
cg16909536	chr17	80199879	chr17:80200604-80200876	N_Shore			17:80199424-80199903	Unclassified	-0.234	0.0326117	-0.202	0.0598214	-0.129	0.64096
cg05533539	chr17	44104521		OpenSea	MAPT;MAPT;MAPT;MAPT;MAPT;MAPT	3'UTR;3'UTR;3'UTR;3'UTR;3'UTR;3'UTR	17:44104244-44104583	Unclassified_Cell_type_specific	-0.23	0.0326117	-0.25	0.0110518	-0.143	0.547065
cg24126698	chr13	114839662	chr13:114840918-114841580	N_Shore	RASA3	Body			-0.188	0.0326117	-0.186	0.0215755	-0.14	0.382994
cg04252446	chr3	58512535		OpenSea	ACOX2	Body			-0.251	0.0326117	-0.3	0.0055815	-0.227	0.249591
cg03409759	chr1	156478534	chr1:156474942-156475320	S_Shelf					-0.201	0.0326117	-0.216	0.0116322	-0.166	0.301453
cg02238943	chr11	35367036		OpenSea	SLC1A2;SLC1A2;SLC1A2	Body;5'UTR;5'UTR			-0.3	0.0327033	-0.416	0.00193015	-0.309	0.152826
cg16962442	chr13	114828455		OpenSea	RASA3	Body			-0.216	0.0327537	-0.138	0.314499	-0.108	0.709432
cg20118650	chr3	127923461		OpenSea	EEFSEC	Body			-0.335	0.0327537	-0.145	0.726647	-0.039	0.976876
cg25384702	chr12	78398590		OpenSea	NAV3;NAV3	Body;Body			-0.267	0.0327537	-0.31	0.00682675	-0.219	0.303272
cg21421170	chr1	42217814		OpenSea	HIVEP3;HIVEP3	5'UTR;5'UTR	1:42216860-42218005	Promoter_Associated	-0.267	0.0327537	-0.319	0.00562104	-0.198	0.387826
cg16343357	chr1	223903248	chr1:223899990-223900823	S_Shelf	CAPN2;CAPN2	Body;Body			-0.312	0.0328327	-0.292	0.0337606	-0.255	0.309634
cg24086788	chr13	51827485	chr13:51825697-51826044	S_Shore	FAM124A;FAM124A	Body;Body			-0.396	0.0328327	-0.352	0.0485148	-0.258	0.503998
cg19772215	chr11	6638696		OpenSea	TPP1	Body			-0.246	0.0328327	-0.286	0.00693039	-0.178	0.405471
cg23086613	chr1	117047419		OpenSea			1:117046975-117047659	Promoter_Associated	-0.325	0.0329423	-0.312	0.0279936	-0.19	0.596042
cg27281690	chr2	7171963	chr2:7172296-7172512	N_Shore	RNF144A	Body	2:7171709-7172166	Unclassified_Cell_type_specific	-0.206	0.0329423	-0.196	0.0298674	-0.227	0.131379
cg13413384	chr9	137302231	chr9:137300835-137301195	S_Shore	RXRA	Body			-0.181	0.0329423	-0.209	0.00727476	-0.125	0.445685
cg04481650	chr17	74479936		OpenSea	RHBDF2;RHBDF2	5'UTR;5'UTR			-0.26	0.0329431	-0.301	0.00719562	-0.156	0.576096
cg27392242	chr6	110009743	chr6:110011589-110011804	N_Shore	AKD1;AKD1	5'UTR;5'UTR			0.204	0.0329934	0.114	0.476748	0.04	0.950999
cg17465423	chr12	54784180	chr12:54784900-54785238	N_Shore	ZNF385A;ZNF385A	Body;Body			-0.234	0.0330758	-0.227	0.0259666	-0.208	0.263182
cg11098795	chr12	104276789		OpenSea	TTC41P	Body			-0.304	0.0330758	-0.363	0.00565949	-0.22	0.406467
cg14388901	chr14	101308921		OpenSea	MEG3;MEG3;MEG3;MEG3;MEG3;MEG3;MEG3;MEG3;MEG3;MEG3;MEG3;MEG3;MEG3;MEG3;MEG3;MEG3	Body;Body;Body;Body;Body;Body;Body;Body;Body;Body;Body;Body;Body;Body;Body;Body			-0.291	0.0331726	-0.343	0.00633518	-0.329	0.130188
cg11684902	chr10	98416848		OpenSea	PIK3AP1	Body			-0.295	0.0332042	-0.332	0.00878682	-0.24	0.316925
cg16423816	chr22	38336799		OpenSea	MICALL1	Body			-0.238	0.0332588	-0.247	0.0151198	-0.159	0.480486
cg09689790	chr17	6882314		OpenSea					-0.195	0.0332588	-0.213	0.0107923	-0.15	0.356445
cg10809252	chr16	66201636		OpenSea			16:66201469-66202118	Unclassified_Cell_type_specific	-0.242	0.0333959	-0.29	0.00555662	-0.248	0.157083
cg11848483	chr8	144543486		OpenSea	ZC3H3	Body	8:144543400-144545122	Promoter_Associated	0.322	0.0334653	0.443	0.00213409	0.246	0.363085
cg20193665	chr3	134317668		OpenSea					-0.249	0.0334653	-0.261	0.0147863	-0.21	0.289618
cg00549331	chr1	110802624		OpenSea					-0.321	0.0334653	-0.288	0.0471772	-0.262	0.315017
cg10319924	chr17	55683210		OpenSea	LOC101927539;MSI2;MSI2	Body;Body;Body	17:55682560-55683752	Unclassified_Cell_type_specific	0.243	0.0334653	0.262	0.0118108	0.174	0.416001
cg19065549	chr6	11324030		OpenSea	NEDD9;NEDD9	5'UTR;Body			-0.256	0.0334653	-0.294	0.00762124	-0.193	0.375261
cg23258914	chr12	6659770	chr12:6657727-6657973	S_Shore	IFFO1;IFFO1;IFFO1;IFFO1	Body;Body;Body;Body			-0.218	0.0334653	-0.228	0.0148373	-0.172	0.336365
cg11541409	chr8	2069673		OpenSea	MYOM2	Body			-0.372	0.0334717	-0.243	0.295001	-0.175	0.74698
cg16743323	chr2	60758083		OpenSea	BCL11A;BCL11A;BCL11A	Body;Body;Body			-0.182	0.0334831	-0.195	0.0121768	-0.153	0.290142
cg27630351	chr1	168099535		OpenSea	GPR161;GPR161;GPR161;GPR161;GPR161;GPR161;GPR161	Body;Body;Body;Body;5'UTR;5'UTR;5'UTR			-0.186	0.0335449	-0.195	0.0148096	-0.166	0.262263
cg13643186	chr3	52877402		OpenSea	TMEM110-MUSTN1;TMEM110	Body;Body			-0.233	0.0335449	-0.243	0.0152314	-0.201	0.278009
cg21786386	chr5	148118964		OpenSea					-0.288	0.0335449	-0.198	0.237023	-0.122	0.798258
cg11905586	chr6	42375400		OpenSea	TRERF1;TRERF1	5'UTR;5'UTR			-0.379	0.0335532	-0.306	0.0976782	-0.328	0.274496
cg13505393	chr11	76377572	chr11:76381449-76382295	N_Shelf	LRRC32;LRRC32	5'UTR;5'UTR			-0.221	0.0336642	-0.186	0.0748288	-0.108	0.727037
cg08449791	chr2	8465454		OpenSea	LINC00299	Body			0.362	0.0336688	0.302	0.078732	0.189	0.685732
cg01550012	chr1	234781889		OpenSea	LOC101927787	TSS200			-0.271	0.0336688	-0.301	0.00973619	-0.185	0.463685
cg18634409	chr17	28707309	chr17:28705363-28706818	S_Shore	CPD;CPD	TSS200;Body	17:28707159-28707339	Promoter_Associated	-0.447	0.0337679	-0.46	0.0170053	-0.361	0.322513
cg17558547	chr5	153836180		OpenSea	SAP30L;SAP30L;SAP30L;SAP30L	3'UTR;3'UTR;3'UTR;Body			0.289	0.0337691	0.125	0.732119	0.165	0.616707
cg05676622	chr11	66410998	chr11:66410925-66411587	Island	RBM4	Body			-0.417	0.0339657	-0.094	0.94471	-0.005	0.998351
cg23184860	chr1	156124654		OpenSea	SEMA4A;SEMA4A;SEMA4A;SEMA4A	5'UTR;Body;Body;Body			-0.193	0.0340878	-0.195	0.0191681	-0.151	0.343157
cg06796314	chr10	7088654		OpenSea					-0.446	0.0340878	-0.358	0.103594	-0.365	0.311308
cg18655369	chr19	1177575	chr19:1173240-1174343	S_Shelf			19:1177503-1177592	Unclassified_Cell_type_specific	-0.217	0.0341921	-0.238	0.0106143	-0.166	0.362965
cg25065997	chr14	50300322		OpenSea	NEMF;NEMF	Body;Body			-0.383	0.0343541	-0.377	0.0236732	-0.296	0.354761
cg20267218	chr6	161790605		OpenSea	PARK2;PARK2;PARK2	Body;Body;Body			-0.246	0.0344285	-0.302	0.00489344	-0.239	0.189462
cg07986469	chr10	129795003		OpenSea	PTPRE	5'UTR			-0.222	0.0344969	-0.252	0.00836548	-0.189	0.286413
cg23644906	chr2	59616842		OpenSea					-0.34	0.0344969	-0.127	0.820473	-0.059	0.959556
cg17149467	chr19	16259656		OpenSea	HSH2D;HSH2D;HSH2D;HSH2D	Body;5'UTR;Body;Body			-0.235	0.0344969	-0.254	0.0121114	-0.177	0.381456
cg09565706	chr2	106014537	chr2:106014878-106015884	N_Shore	FHL2;FHL2;FHL2;FHL2	5'UTR;5'UTR;5'UTR;5'UTR	2:106014507-106016259	Unclassified_Cell_type_specific	-0.411	0.0344969	-0.203	0.620361	-0.17	0.810153
cg20940424	chr7	151620888		OpenSea					-0.286	0.0344969	-0.339	0.00618581	-0.247	0.280377
cg17173423	chr11	59823993		OpenSea	MS4A3;MS4A3;MS4A3	TSS200;TSS200;TSS200			-0.27	0.0344969	-0.318	0.00653	-0.279	0.155615
cg23301353	chr10	7447894	chr10:7449376-7455339	N_Shore	SFMBT2;SFMBT2	5'UTR;5'UTR			-0.269	0.0345895	-0.318	0.00635007	-0.203	0.377275
cg15954235	chr6	34514887	chr6:34512063-34512266	S_Shelf	SPDEF	5'UTR			-0.187	0.0348404	-0.163	0.0579783	-0.103	0.648927
cg06285333	chr16	67516546	chr16:67514398-67515345	S_Shore	AGRP;ATP6V0D1;AGRP	Body;TSS1500;Body			0.199	0.0353239	0.157	0.116748	0.18	0.254215
cg02543462	chr2	113885116		OpenSea	IL1RN;IL1RN;IL1RN;IL1RN	TSS200;5'UTR;Body;Body			-0.341	0.0353239	-0.361	0.0138672	-0.205	0.580456
cg18706710	chr12	6753522	chr12:6756001-6756679	N_Shelf	ACRBP	Body			-0.263	0.0353423	-0.286	0.0115234	-0.176	0.483812
cg13167075	chr3	37495806	chr3:37493418-37494538	S_Shore	ITGA9	Body			-0.23	0.0353423	-0.234	0.0191497	-0.134	0.60434
cg07519782	chr17	71313035		OpenSea					-0.224	0.0353423	-0.206	0.0402607	-0.165	0.400941
cg15138708	chr2	37876083		OpenSea	CDC42EP3;CDC42EP3;CDC42EP3;CDC42EP3	5'UTR;5'UTR;5'UTR;5'UTR			-0.346	0.0353423	-0.366	0.0139709	-0.3	0.277537
cg08853324	chr19	33777128		OpenSea					-0.217	0.0353636	-0.213	0.0251777	-0.157	0.415212
cg01543057	chr2	27928983		OpenSea			2:27928983-27929139	Unclassified_Cell_type_specific	-0.209	0.0353947	-0.204	0.0259242	-0.181	0.27551
cg26412374	chr11	63437874	chr11:63438301-63439314	N_Shore	ATL3	Body	11:63437735-63439653	Promoter_Associated	-0.337	0.0353947	-0.364	0.0123633	-0.144	0.798179
cg23468568	chr2	64455397		OpenSea			2:64455256-64456038	Promoter_Associated	0.275	0.0353947	0.167	0.386882	0.098	0.859292
cg21860329	chr13	42265546		OpenSea	VWA8	Body			-0.358	0.0355077	-0.332	0.0378821	-0.275	0.361917
cg22399873	chr2	73498173	chr2:73495920-73496910	S_Shore	FBXO41	TSS1500			-0.228	0.0355077	-0.226	0.0235757	-0.183	0.329336
cg03362418	chr22	50965563	chr22:50963608-50970768	Island	TYMP;TYMP;TYMP;TYMP;TYMP;SCO2;SCO2	Body;Body;Body;Body;Body;TSS1500;TSS1500	22:50965303-50965614	Promoter_Associated	-0.425	0.0356406	-0.388	0.043579	-0.267	0.544861
cg13255061	chr17	17616093		OpenSea	RAI1	5'UTR			-0.351	0.035693	-0.379	0.0124506	-0.301	0.285888
cg25365603	chr2	221914718		OpenSea			2:221914686-221914882	Unclassified_Cell_type_specific	-0.22	0.0357852	-0.09	0.768583	-0.213	0.189931
cg00492348	chr4	681130	chr4:682724-683079	N_Shore	MFSD7;MFSD7;MFSD7	Body;Body;Body			-0.227	0.0357852	-0.195	0.0688372	-0.168	0.395678
cg21208539	chr11	93864142	chr11:93861560-93862773	S_Shore	PANX1	Body			-0.268	0.0357852	-0.28	0.0156552	-0.16	0.58477
cg00030296	chr17	75318732		OpenSea	SEPT9;SEPT9;SEPT9	5'UTR;Body;Body			-0.216	0.0358144	-0.239	0.010513	-0.16	0.393769
cg16657173	chr1	154765604		OpenSea	KCNN3;KCNN3;KCNN3	Body;Body;Body			-0.199	0.0359317	-0.249	0.00444767	-0.179	0.256262
cg25273875	chr14	100538074		OpenSea	EVL	Body			0.353	0.0359317	0.297	0.0784891	0.18	0.70553
cg16068534	chr1	22232849		OpenSea	HSPG2;HSPG2	Body;Body			-0.195	0.0360721	-0.201	0.0176744	-0.164	0.29399
cg24907772	chr9	6974012		OpenSea	KDM4C;KDM4C;KDM4C;KDM4C;KDM4C;KDM4C	Body;Body;Body;Body;Body;Body	9:6973913-6974070	Unclassified_Cell_type_specific	-0.333	0.0360721	-0.365	0.0112566	-0.332	0.175488
cg22293458	chr3	184483865		OpenSea					0.316	0.0360905	0.345	0.0115788	0.267	0.295576
cg11345960	chr21	15919951		OpenSea	SAMSN1;SAMSN1;SAMSN1	TSS1500;TSS1500;Body			-0.382	0.0361873	-0.356	0.0375452	-0.316	0.304445
cg04992150	chr3	13457267	chr3:13460970-13462146	N_Shelf	NUP210	Body	3:13457212-13457418	Promoter_Associated	-0.234	0.0362574	-0.229	0.0266192	-0.187	0.336259
cg09967176	chr15	77280925		OpenSea					-0.332	0.0362574	-0.275	0.0885391	-0.268	0.32862
cg00160780	chr11	124611639	chr11:124609552-124610471	S_Shore	NRGN;NRGN	Body;Body			-0.146	0.0362574	-0.151	0.0173225	-0.105	0.424685
cg00966662	chr11	69259631	chr11:69258149-69258544	S_Shore			11:69256847-69259657	Unclassified	-0.219	0.0362574	-0.235	0.012858	-0.115	0.688674
cg03821121	chr11	12148288		OpenSea	MICAL2	5'UTR			-0.215	0.0362574	-0.272	0.00418866	-0.2	0.237247
cg22728178	chr5	16616011	chr5:16616509-16617428	N_Shore	LOC101929524;FAM134B	TSS200;Body			0.252	0.0362574	0.25	0.0242101	0.196	0.357693
cg08901069	chr16	29002210		OpenSea					0.283	0.0362708	0.312	0.0110247	0.149	0.687259
cg12727018	chr22	46436665	chr22:46440393-46441019	N_Shelf	LOC100271722	Body			-0.255	0.0362708	-0.171	0.275721	-0.195	0.37274
cg04072771	chr15	55574912		OpenSea	RAB27A	5'UTR			-0.345	0.0362708	-0.327	0.0333147	-0.342	0.178611
cg13736939	chr7	157647241	chr7:157647800-157648007	N_Shore	PTPRN2;PTPRN2;PTPRN2	Body;Body;Body			-0.233	0.0363488	-0.212	0.0454135	-0.142	0.574523
cg08409097	chr3	39942410		OpenSea	MYRIP;MYRIP;MYRIP;MYRIP;MYRIP;MYRIP;MYRIP;MYRIP;MYRIP;MYRIP	ExonBnd;ExonBnd;ExonBnd;ExonBnd;ExonBnd;5'UTR;Body;Body;Body;Body			-0.206	0.0363488	-0.126	0.388169	-0.128	0.55708
cg13520419	chr16	25057610		OpenSea					-0.378	0.0363488	-0.356	0.0354315	-0.294	0.356445
cg16594502	chr15	40339900		OpenSea			15:40339771-40341095	Promoter_Associated	-0.267	0.0363488	-0.265	0.0240937	-0.183	0.469846
cg09200468	chr6	7130606		OpenSea	RREB1;RREB1;RREB1;RREB1	5'UTR;5'UTR;5'UTR;5'UTR			-0.235	0.0364384	-0.316	0.00287353	-0.236	0.175488
cg14588003	chr15	93361889		OpenSea					0.339	0.0364384	0.347	0.0190485	0.29	0.288615
cg05455036	chr1	202828149	chr1:202830061-202830923	N_Shore					-0.21	0.0364384	-0.312	0.00166208	-0.205	0.189462
cg11807649	chr22	43490246		OpenSea					-0.206	0.0364384	-0.227	0.0109818	-0.177	0.285888
cg23696618	chr18	61583699		OpenSea	SERPINB10	Body			-0.295	0.0364384	-0.305	0.0173779	-0.238	0.32862
cg07056545	chr22	17739134		OpenSea	CECR3	Body	22:17738584-17739578	Unclassified	0.289	0.0364465	0.11	0.813633	0.073	0.926781
cg15319470	chr12	62546183		OpenSea	FAM19A2	5'UTR			-0.201	0.0364465	-0.105	0.566048	-0.058	0.90764
cg20609493	chr15	60420227		OpenSea			15:60419373-60420537	Promoter_Associated	0.209	0.036451	0.235	0.00959933	0.179	0.286413
cg08209849	chr1	64117325		OpenSea	PGM1;PGM1;PGM1;PGM1;PGM1;PGM1	ExonBnd;ExonBnd;ExonBnd;Body;Body;Body	1:64116754-64117328	Unclassified_Cell_type_specific	0.452	0.0364703	0.405	0.0510769	0.234	0.698977
cg02693354	chr3	137690327		OpenSea			3:137689949-137691125	Unclassified	0.349	0.0364846	0.211	0.401518	0.135	0.836646
cg10381771	chr10	97515398		OpenSea	ENTPD1;ENTPD1;ENTPD1;ENTPD1;ENTPD1;ENTPD1;ENTPD1	TSS1500;TSS200;TSS1500;TSS1500;TSS1500;TSS200;Body			-0.261	0.0365618	-0.332	0.00397832	-0.148	0.630824
cg11728331	chr3	72008020		OpenSea					0.276	0.0366461	0.324	0.00719562	0.09	0.883375
cg01201120	chr17	1987136		OpenSea	SMG6;SMG6;SMG6;SMG6	Body;Body;Body;Body	17:1986865-1987220	Unclassified_Cell_type_specific	-0.33	0.0366461	-0.366	0.0105975	-0.159	0.738975
cg02190353	chr8	23405296		OpenSea	SLC25A37	Body			-0.325	0.0367316	-0.274	0.0797039	-0.242	0.394362
cg15280197	chr7	135649244		OpenSea	LUZP6;MTPN	5'UTR;Body			-0.359	0.0367655	-0.159	0.722267	-0.074	0.948865
cg15700582	chr2	68960656		OpenSea	ARHGAP25;ARHGAP25	TSS1500;TSS1500			-0.233	0.0368546	-0.209	0.052539	-0.129	0.65399
cg03193657	chr15	40398999	chr15:40401053-40401298	N_Shelf	BMF;BMF;BMF;BMF	5'UTR;5'UTR;TSS1500;TSS1500	15:40398856-40399605	Promoter_Associated	-0.252	0.0369805	-0.282	0.00997606	-0.144	0.626407
cg21339473	chr11	64163404		OpenSea					-0.249	0.037011	-0.237	0.0322458	-0.116	0.759244
cg11048965	chr3	71592767		OpenSea	FOXP1;FOXP1;FOXP1;FOXP1;FOXP1	TSS200;5'UTR;5'UTR;5'UTR;5'UTR			-0.214	0.037011	-0.223	0.0170262	-0.186	0.283245
cg01623438	chr20	57582894	chr20:57581902-57582595	S_Shore	CTSZ	TSS1500	20:57582783-57583151	Promoter_Associated	-0.243	0.0370604	-0.333	0.00245394	-0.205	0.301453
cg25001335	chr15	41185399	chr15:41186255-41187169	N_Shore	VPS18	TSS1500			-0.258	0.0372311	-0.322	0.00479459	-0.218	0.301052
cg21843501	chr2	228273026		OpenSea					-0.377	0.0372311	-0.224	0.422837	-0.196	0.695447
cg23990942	chr19	40946878	chr19:40949148-40949548	N_Shelf	SERTAD3;SERTAD3	3'UTR;3'UTR			-0.199	0.0372311	-0.213	0.0136921	-0.169	0.292895
cg12306057	chr19	52266295		OpenSea	FPR2;FPR2	5'UTR;TSS1500			-0.16	0.0372527	-0.162	0.0209493	-0.173	0.151249
cg03956820	chr17	80190154	chr17:80186135-80189990	S_Shore	SLC16A3;SLC16A3;SLC16A3;SLC16A3	1stExon;5'UTR;5'UTR;5'UTR			-0.21	0.0372527	-0.156	0.175837	-0.159	0.386301
cg25462095	chr2	136871004	chr2:136874086-136875780	N_Shelf					-0.252	0.0372527	-0.294	0.00750449	-0.17	0.483827
cg24165638	chr19	831456	chr19:835272-835524	N_Shelf	AZU1	Body			-0.217	0.0372527	-0.244	0.00973619	-0.198	0.254215
cg16991143	chr17	37057140		OpenSea	LASP1;LASP1;LASP1	Body;Body;Body			-0.261	0.0372527	-0.283	0.0124506	-0.285	0.145541
cg26538140	chr12	6996791	chr12:7000341-7000723	N_Shelf					-0.279	0.0373314	-0.322	0.00808234	-0.166	0.595948
cg01012082	chr8	71025759		OpenSea	NCOA2	3'UTR	8:71025547-71027024	Unclassified	0.238	0.0373314	0.111	0.677547	0.11	0.763556
cg09939625	chr7	98983294		OpenSea	ARPC1B	5'UTR			-0.241	0.0373314	-0.279	0.0078225	-0.207	0.286413
cg12104982	chr19	5592815	chr19:5593709-5594194	N_Shore	SAFB2	Body			0.318	0.0373314	0.205	0.329126	0.179	0.639025
cg01275030	chr3	149534875	chr3:149530293-149531234	S_Shelf	RNF13;RNF13	5'UTR;5'UTR			-0.335	0.0373314	-0.442	0.00314806	-0.297	0.268769
cg04305469	chr1	95205334		OpenSea	LINC01057	Body			-0.275	0.0373314	-0.193	0.232243	-0.169	0.568703
cg15025099	chr3	183088770		OpenSea	MCF2L2	Body			-0.22	0.0373314	-0.193	0.0615096	-0.164	0.397011
cg16339434	chr11	2286788	chr11:2290104-2292932	N_Shelf			11:2286635-2287569	Unclassified_Cell_type_specific	-0.3	0.0373314	-0.278	0.0406982	-0.164	0.662367
cg09342060	chr7	27202797	chr7:27203915-27206462	N_Shore	HOXA9;HOXA10-HOXA9	3'UTR;Body	7:27202756-27202842	Unclassified_Cell_type_specific	-0.272	0.0373364	-0.321	0.00697794	-0.245	0.264131
cg25370362	chr2	47095552		OpenSea					-0.311	0.0373998	-0.213	0.253942	-0.139	0.781269
cg04946561	chr19	4902899		OpenSea	ARRDC5	TSS200			-0.222	0.0373998	-0.291	0.00333655	-0.201	0.262164
cg13053861	chr2	174888959	chr2:174890243-174890814	N_Shore					-0.325	0.0373998	-0.31	0.0328631	-0.256	0.349859
cg04625834	chr1	45273055	chr1:45271679-45272318	S_Shore	BTBD19;TCTEX1D4	TSS1500;TSS200	1:45272776-45274518	Promoter_Associated	-0.239	0.0373998	-0.138	0.456531	-0.134	0.646248
cg21046286	chr19	50420585		OpenSea	IL4I1;IL4I1;IL4I1;IL4I1;NUP62;NUP62;NUP62;NUP62;NUP62	Body;5'UTR;5'UTR;5'UTR;5'UTR;5'UTR;5'UTR;5'UTR;5'UTR	19:50418854-50420739	Gene_Associated	-0.258	0.0373998	-0.259	0.0227743	-0.174	0.487213
cg14293575	chr22	18635460	chr22:18632736-18632998	S_Shelf	USP18	5'UTR	22:18635049-18635795	Unclassified_Cell_type_specific	0.306	0.0373998	0.15	0.640987	-0.014	0.99265
cg11562571	chr12	47603842		OpenSea	PCED1B-AS1;PCED1B;PCED1B	Body;5'UTR;5'UTR			0.26	0.0373998	0.273	0.0160842	0.135	0.699555
cg23536057	chr2	16831810		OpenSea	FAM49A	5'UTR			-0.231	0.0373998	-0.269	0.00768257	-0.157	0.478874
cg05127574	chr8	121714454		OpenSea	SNTB1	Body	8:121714204-121714860	Unclassified_Cell_type_specific	0.261	0.0373998	0.279	0.0141472	0.108	0.816758
cg16144395	chr18	57628686		OpenSea					0.323	0.0373998	0.288	0.0548387	0.234	0.422408
cg13606287	chr9	5672070		OpenSea	KIAA1432;KIAA1432	Body;Body	9:5672068-5672327	Unclassified_Cell_type_specific	0.303	0.0373998	0.42	0.00225503	0.212	0.458406
cg11502375	chr19	4540550	chr19:4543407-4544578	N_Shelf	LRG1	TSS1500			-0.269	0.0373998	-0.325	0.00595062	-0.199	0.405303
cg21843141	chr15	44083919	chr15:44084144-44085272	N_Shore	SERF2;SERF2;SERF2-C15ORF63;SERF2;SERF2;SERF2;SERF2	TSS1500;TSS1500;TSS1500;TSS1500;TSS1500;TSS200;5'UTR	15:44083694-44085780	Promoter_Associated	-0.183	0.0373998	-0.155	0.0795199	-0.135	0.40624
cg05490745	chr4	40814571		OpenSea	APBB2;APBB2;APBB2;APBB2;APBB2;APBB2;APBB2	3'UTR;3'UTR;3'UTR;3'UTR;3'UTR;3'UTR;3'UTR			-0.239	0.0373998	-0.294	0.00540921	-0.227	0.230049
cg26825108	chr20	49154929		OpenSea	PTPN1;PTPN1	5'UTR;Body			-0.22	0.0373998	-0.271	0.00518295	-0.178	0.331762
cg02113905	chr9	113840852		OpenSea					-0.243	0.0373998	-0.306	0.00463112	-0.252	0.157083
cg10031849	chr3	11267584		OpenSea	HRH1;HRH1;HRH1	TSS200;5'UTR;5'UTR			-0.242	0.0373998	-0.271	0.0101342	-0.184	0.379738
cg21771805	chr7	150412503		OpenSea	GIMAP1;GIMAP1-GIMAP5;GIMAP1-GIMAP5	TSS1500;TSS1500;TSS1500	7:150412479-150412873	Unclassified_Cell_type_specific	0.371	0.0373998	0.432	0.00775415	0.199	0.67562
cg11171825	chr6	42939029		OpenSea	PEX6	Body			-0.277	0.0373998	-0.259	0.0378821	-0.185	0.500776
cg00400760	chr4	15789286		OpenSea	CD38	Body			-0.305	0.0373998	-0.222	0.193618	-0.223	0.416136
cg04494503	chr5	109336000		OpenSea					-0.242	0.0373998	-0.285	0.00727476	-0.192	0.346625
cg23848057	chr22	36915556		OpenSea	EIF3D	Body			0.212	0.0373998	0.162	0.147745	0.112	0.686783
cg07306426	chr20	43990103	chr20:43991615-43992376	N_Shore	SYS1	TSS1500			-0.365	0.0374438	-0.385	0.0156552	-0.253	0.46681
cg01433297	chr20	4151816	chr20:4152866-4153398	N_Shore	SMOX;SMOX;SMOX;SMOX	5'UTR;5'UTR;5'UTR;5'UTR			-0.396	0.0374553	-0.187	0.672496	-0.33	0.308876
cg04574046	chr7	158551048		OpenSea	ESYT2	Body			0.224	0.0374553	0.072	0.883396	0.124	0.655186
cg07074766	chr9	2161749		OpenSea	SMARCA2;SMARCA2;SMARCA2;SMARCA2;SMARCA2;SMARCA2;SMARCA2	Body;Body;Body;Body;Body;Body;Body			-0.237	0.0374577	-0.247	0.0172316	-0.244	0.159539
cg27095222	chr11	88090861		OpenSea					-0.42	0.0374577	-0.342	0.102942	-0.268	0.541177
cg20847110	chr4	39482781	chr4:39481980-39482195	S_Shore	LOC401127	Body			-0.232	0.0374577	-0.222	0.0329602	-0.183	0.352728
cg17701375	chr6	109523654		OpenSea					-0.198	0.0374577	-0.231	0.00759223	-0.17	0.286413
cg06320712	chr19	49619928	chr19:49617455-49618569	S_Shore	LIN7B;LIN7B	Body;Body			-0.222	0.0374577	-0.248	0.0103897	-0.186	0.303272
cg03667429	chr14	74181552	chr14:74180518-74181264	S_Shore	PNMA1	TSS1500	14:74179815-74181746	Promoter_Associated	0.273	0.0374577	0.187	0.264025	0.098	0.86171
cg04747787	chr1	16483528	chr1:16481484-16482782	S_Shore	EPHA2	TSS1500	1:16483409-16483787	Unclassified_Cell_type_specific	-0.223	0.0374577	-0.254	0.00905524	-0.196	0.274496
cg13014829	chr13	51289696		OpenSea	DLEU7	Body			-0.221	0.0374577	-0.208	0.0376651	-0.193	0.283245
cg03359704	chr6	6694733		OpenSea					-0.206	0.0374577	-0.3	0.00166208	-0.116	0.638026
cg17342132	chr5	142780254	chr5:142782071-142785071	N_Shore	NR3C1;NR3C1;NR3C1;NR3C1;NR3C1;NR3C1;NR3C1	Body;Body;Body;Body;Body;Body;Body	5:142780252-142780340	Promoter_Associated_Cell_type_specific	0.28	0.0374577	0.189	0.275119	0.062	0.943138
cg04266915	chr19	58630509	chr19:58629309-58630241	S_Shore	ZSCAN18;ZSCAN18	TSS1500;TSS1500			-0.213	0.0374577	-0.176	0.0950631	-0.145	0.483812
cg19482216	chr14	100900810		OpenSea	WDR25;WDR25	Body;Body	14:100900655-100900862	Unclassified_Cell_type_specific	-0.481	0.0374577	-0.514	0.0142104	-0.323	0.494202
cg21282529	chr20	31153000		OpenSea	NOL4L	Body			-0.236	0.0375309	-0.282	0.00643683	-0.19	0.336259
cg23327430	chr14	75810834		OpenSea					-0.246	0.0376722	-0.24	0.0289756	-0.177	0.433372
cg01418934	chr1	184775699		OpenSea	FAM129A	Body	1:184774220-184775860	Gene_Associated	-0.205	0.0376722	-0.232	0.00973619	-0.154	0.394049
cg20275562	chr1	231913957		OpenSea	DISC1;DISC1;DISC1;DISC1;DISC1;DISC1;DISC1;DISC1;DISC1;DISC1;DISC1;DISC1;DISC1;DISC1;DISC1;TSNAX-DISC1;TSNAX-DISC1;TSNAX-DISC1;TSNAX-DISC1;TSNAX-DISC1;TSNAX-DISC1	Body;Body;Body;Body;Body;Body;Body;Body;Body;Body;Body;Body;Body;Body;Body;Body;Body;Body;Body;Body;Body			-0.25	0.037799	-0.268	0.0139709	-0.181	0.427471
cg22824497	chr11	36448722		OpenSea	PRR5L;PRR5L;PRR5L;PRR5L	Body;Body;Body;Body			-0.252	0.0379757	-0.157	0.371192	-0.163	0.529999
cg10448278	chr17	8753152		OpenSea	PIK3R6;PIK3R6;PIK3R6	Body;5'UTR;5'UTR			-0.199	0.0379757	-0.204	0.0199063	-0.134	0.491343
cg20333383	chr3	128948180		OpenSea					-0.248	0.0379757	-0.283	0.00921932	-0.191	0.373802
cg00205669	chr8	82141774		OpenSea					0.272	0.0379757	0.334	0.00549483	0.171	0.556283
cg12473916	chr1	154943651	chr1:154946237-154946498	N_Shelf	SHC1;SHC1;SHC1;SHC1	5'UTR;5'UTR;TSS1500;TSS1500			-0.188	0.0379757	-0.154	0.102176	-0.096	0.71144
cg08129092	chr1	153746211	chr1:153747655-153748698	N_Shore	INTS3	3'UTR			-0.38	0.0379799	-0.374	0.0272485	-0.382	0.175794
cg11004181	chr17	78037880	chr17:78039291-78039547	N_Shore	CCDC40;CCDC40	Body;Body			-0.261	0.038018	-0.257	0.0264635	-0.224	0.290948
cg05463669	chr3	119019891		OpenSea	ARHGAP31	Body			-0.256	0.038018	-0.244	0.034675	-0.175	0.479489
cg07905442	chr8	37748443		OpenSea	RAB11FIP1;RAB11FIP1	Body;Body			0.139	0.0380763	0.164	0.00738381	0.101	0.424685
cg15132282	chr2	64488961		OpenSea					-0.253	0.0380763	-0.317	0.00480189	-0.204	0.336259
cg08059358	chr2	208100660		OpenSea	LOC101927865	Body			-0.298	0.0382486	-0.261	0.0645303	-0.256	0.290948
cg14700707	chr6	32191840		OpenSea	NOTCH4;NOTCH4	1stExon;5'UTR			-0.262	0.0382486	-0.263	0.0234162	-0.176	0.497082
cg14172126	chr9	139608277	chr9:139606300-139607433	S_Shore	FAM69B	Body			-0.17	0.0382808	-0.208	0.00562104	-0.147	0.286413
cg16358027	chr2	175010655		OpenSea	OLA1;OLA1	Body;5'UTR			-0.22	0.0382947	-0.248	0.00997606	-0.185	0.303272
cg15393221	chr19	40919485		OpenSea	PRX;PRX	TSS1500;TSS1500			-0.328	0.0383491	-0.201	0.397059	-0.301	0.254215
cg23999640	chr11	3044024		OpenSea	CARS;CARS;CARS;CARS;CARS	Body;Body;Body;Body;Body			-0.252	0.0383491	-0.301	0.00672999	-0.206	0.327173
cg07036235	chr22	44705216		OpenSea	KIAA1644	5'UTR			-0.318	0.0383492	-0.292	0.0458529	-0.305	0.221657
cg26403045	chr16	2576370	chr16:2577802-2578367	N_Shore	AMDHD2;AMDHD2	Body;Body			-0.165	0.0383492	-0.185	0.0107445	-0.162	0.195701
cg03194038	chr3	193592384		OpenSea					-0.239	0.0383492	-0.251	0.0172316	-0.198	0.322297
cg18319612	chr1	203257946		OpenSea					0.33	0.0383492	0.28	0.0797412	0.09	0.918673
cg14093125	chr19	51308034	chr19:51307439-51308380	Island	C19orf48;C19orf48	TSS200;TSS200	19:51306904-51308709	Unclassified	-0.267	0.0383492	-0.127	0.669984	-0.078	0.908231
cg26170244	chr15	65176353		OpenSea			15:65176225-65176697	Unclassified	-0.357	0.0383492	-0.353	0.0260523	-0.229	0.539229
cg25221207	chr11	119555633		OpenSea	PVRL1;PVRL1;PVRL1	Body;Body;Body			-0.26	0.0383492	-0.291	0.0106143	-0.214	0.322791
cg04285956	chr1	25566753	chr1:25566459-25566711	S_Shore			1:25566029-25566924	Promoter_Associated	0.28	0.0383492	0.169	0.416017	0.118	0.810021
cg27172287	chr22	46974976	chr22:46972461-46973609	S_Shore					-0.183	0.0383492	-0.191	0.0175918	-0.16	0.27967
cg11628739	chr17	60731254	chr17:60729645-60730269	S_Shore	MRC2	Body	17:60730944-60731493	Promoter_Associated	-0.209	0.0383808	-0.189	0.0515649	-0.124	0.604157
cg03984362	chr17	73223204		OpenSea	NUP85;NUP85	Body;Body			-0.342	0.0383808	-0.421	0.00549483	-0.395	0.130188
cg07820317	chr1	50824087		OpenSea					-0.284	0.0383808	-0.318	0.0107445	-0.232	0.328606
cg17759224	chr1	235098018		OpenSea			1:235097998-235098020	Promoter_Associated	-0.247	0.0384591	-0.231	0.0405506	-0.092	0.851729
cg07243548	chr1	108231160		OpenSea	VAV3;VAV3	Body;TSS200			-0.285	0.0386242	-0.162	0.493941	-0.066	0.938549
cg05674199	chr20	32891428	chr20:32890559-32891378	S_Shore	AHCY;AHCY	5'UTR;TSS1500	20:32890122-32891517	Promoter_Associated	-0.228	0.0386242	-0.224	0.0277609	-0.09	0.83334
cg15880738	chr11	118215112		OpenSea	CD3G;CD3G	5'UTR;1stExon	11:118214748-118215208	Unclassified_Cell_type_specific	0.257	0.0386242	0.293	0.00961935	0.205	0.348239
cg23850764	chr17	39458879		OpenSea	KRTAP29-1	1stExon			-0.219	0.0386526	-0.281	0.00421061	-0.217	0.189462
cg11306693	chr22	19228959		OpenSea	CLTCL1;CLTCL1	Body;Body			-0.235	0.0386526	-0.285	0.0059667	-0.17	0.429419
cg00954105	chr17	63739259		OpenSea	CCDC46;CCDC46	Body;Body	17:63739176-63739303	Unclassified_Cell_type_specific	0.289	0.0386526	0.362	0.00480189	0.18	0.563755
cg20483671	chr2	120041737		OpenSea					-0.193	0.0387179	-0.217	0.0106143	-0.123	0.547931
cg14444046	chr10	11684792		OpenSea					-0.272	0.0387266	-0.308	0.0098085	-0.202	0.405471
cg07352506	chr22	47016063	chr22:47017355-47017654	N_Shore					-0.211	0.0387534	-0.217	0.0202878	-0.159	0.392459
cg08589455	chr11	65489884	chr11:65487660-65488348	S_Shore	RNASEH2C	TSS1500			0.289	0.0387534	0.19	0.315643	0.051	0.959882
cg09583915	chr12	118613959		OpenSea	TAOK3	Body			-0.225	0.0387534	-0.259	0.00882974	-0.202	0.267973
cg13008174	chr8	11640960		OpenSea	NEIL2;NEIL2;NEIL2;NEIL2	Body;Body;Body;Body			-0.218	0.0387635	-0.222	0.0216074	-0.17	0.365064
cg19349146	chr2	109207820		OpenSea	LIMS1;LIMS1;LIMS1	5'UTR;5'UTR;Body			-0.236	0.0387725	-0.301	0.00433385	-0.171	0.433715
cg17042723	chr2	171600960		OpenSea	LOC101926913	Body			-0.301	0.0387725	-0.299	0.026475	-0.325	0.152826
cg12407258	chr3	132009832		OpenSea					-0.256	0.0389127	-0.314	0.0055815	-0.231	0.26676
cg13392404	chr19	44200634	chr19:44203558-44203987	N_Shelf					-0.259	0.0389683	-0.296	0.0095579	-0.174	0.504345
cg26943214	chr8	126615020		OpenSea					-0.302	0.0389683	-0.424	0.00214209	-0.286	0.23416
cg04459170	chr20	48892065		OpenSea	LINC01272	5'UTR			-0.275	0.0389683	-0.301	0.0128194	-0.227	0.322791
cg21706867	chr5	54837161		OpenSea			5:54836928-54837436	Unclassified_Cell_type_specific	0.417	0.0389683	0.44	0.0167701	0.276	0.513575
cg19683419	chr3	136742394		OpenSea					-0.217	0.0389683	-0.265	0.00586694	-0.19	0.283245
cg05300717	chr11	65546210	chr11:65547499-65549261	N_Shore	DKFZp761E198	1stExon			0.31	0.0389683	0.158	0.61159	0.134	0.799592
cg18119485	chr1	52196776	chr1:52195028-52195821	S_Shore	OSBPL9;OSBPL9;OSBPL9;OSBPL9;OSBPL9;OSBPL9;OSBPL9	5'UTR;Body;Body;5'UTR;Body;5'UTR;Body			0.343	0.0390083	0.04	0.98376	-0.035	0.981665
cg08509780	chr8	124934130		OpenSea	FER1L6	5'UTR			-0.213	0.0390083	-0.222	0.0181767	-0.185	0.286413
cg03484238	chr11	503270	chr11:504189-504659	N_Shore	RNH1;RNH1;RNH1;RNH1;RNH1;RNH1;RNH1;RNH1	5'UTR;5'UTR;5'UTR;5'UTR;5'UTR;5'UTR;5'UTR;5'UTR			-0.275	0.0390083	-0.308	0.0107894	-0.189	0.477104
cg17768134	chr17	21074844		OpenSea	DHRS7B	Body			-0.243	0.0390083	-0.267	0.0123633	-0.167	0.479716
cg11971009	chr9	93623177		OpenSea	SYK;SYK;SYK;SYK	Body;Body;Body;Body			-0.26	0.0390083	-0.313	0.00646186	-0.182	0.463538
cg10964179	chr1	249153882	chr1:249152411-249153419	S_Shore	ZNF692;ZNF692;ZNF692	TSS1500;TSS1500;TSS1500			-0.217	0.0390083	-0.242	0.0109914	-0.174	0.343377
cg14184646	chr3	136618139		OpenSea	NCK1;NCK1	5'UTR;5'UTR			0.27	0.0390083	0.171	0.361307	0.173	0.543743
cg04674060	chr17	7792063	chr17:7788261-7789091	S_Shelf	CHD3;CHD3;CHD3	Body;TSS200;TSS200	17:7791365-7793314	Promoter_Associated	0.256	0.0390083	0.291	0.00973815	0.207	0.336365
cg26053175	chr19	51858098		OpenSea	ETFB;ETFB	TSS200;Body	19:51858096-51858263	Unclassified_Cell_type_specific	0.328	0.0390083	0.34	0.0190908	0.153	0.765565
cg23969787	chr19	8749571		OpenSea					-0.282	0.0392481	-0.311	0.0117067	-0.227	0.343157
cg08425576	chr13	52423415		OpenSea					-0.244	0.0393836	-0.281	0.00882974	-0.183	0.400941
cg12889533	chr13	103348095		OpenSea	C13orf39	TSS1500			0.388	0.0393836	0.22	0.495526	0.211	0.67495
cg07329251	chr11	10476662	chr11:10472000-10472857	S_Shelf	AMPD3;AMPD3;AMPD3	TSS200;TSS1500;Body			-0.284	0.0393836	-0.247	0.0713959	-0.125	0.792424
cg19251811	chr2	144995735		OpenSea	GTDC1;GTDC1;GTDC1;GTDC1;GTDC1;GTDC1	TSS1500;5'UTR;5'UTR;5'UTR;5'UTR;5'UTR			-0.208	0.0393853	-0.238	0.00961146	-0.172	0.322513
cg19912737	chr13	81043670		OpenSea					-0.29	0.039393	-0.33	0.00994486	-0.256	0.280422
cg10164592	chr12	107715146	chr12:107711603-107714107	S_Shore	BTBD11	Body			0.574	0.0394212	0.244	0.760985	0.052	0.984348
cg11513937	chr19	48999025	chr19:49000561-49001149	N_Shore	LMTK3	Body			-0.203	0.0394316	-0.197	0.0305298	-0.14	0.477729
cg23118099	chr11	66463792		OpenSea	SPTBN2	Body			0.212	0.0394342	0.248	0.00816519	0.095	0.785067
cg24520560	chr1	243641182	chr1:243637639-243638142	S_Shelf	SDCCAG8	Body			-0.282	0.0394342	-0.337	0.00696367	-0.205	0.428102
cg14314661	chr10	81026703		OpenSea	ZMIZ1	Body	10:81026577-81026870	Promoter_Associated_Cell_type_specific	-0.334	0.0394342	-0.379	0.0101014	-0.279	0.316698
cg03185855	chr2	145135549		OpenSea					-0.315	0.0394342	-0.32	0.0220726	-0.173	0.668071
cg17518427	chr12	65076857		OpenSea	RASSF3;RASSF3	Body;Body			0.319	0.0394342	0.155	0.655978	0.278	0.286413
cg18221226	chr12	124997487		OpenSea	NCOR2;NCOR2	5'UTR;5'UTR			-0.17	0.0395044	-0.146	0.0779808	-0.062	0.85677
cg00084864	chr11	66871616		OpenSea			11:66871276-66871645	Unclassified_Cell_type_specific	0.186	0.0395044	0.182	0.0292134	0.119	0.54214
cg19785826	chr12	106621388		OpenSea			12:106619764-106621811	Unclassified	-0.279	0.0395044	-0.29	0.0190485	-0.138	0.733953
cg14670681	chr3	46233442		OpenSea					-0.333	0.0395044	-0.321	0.0331862	-0.152	0.775777
cg18471664	chr3	5028143	chr3:5028409-5028903	N_Shore			3:5028135-5029104	Unclassified	-0.278	0.0395044	-0.294	0.0166623	-0.209	0.401007
cg13900692	chr15	50670790		OpenSea			15:50670610-50670882	Unclassified_Cell_type_specific	-0.459	0.0395044	-0.463	0.0240462	-0.298	0.535109
cg06361628	chr1	56974377		OpenSea	PPAP2B	Body			-0.236	0.0395488	-0.303	0.00429345	-0.19	0.343157
cg27474147	chr5	179207533		OpenSea					-0.303	0.0396192	-0.299	0.027978	-0.233	0.380454
cg07037635	chr15	55615438	chr15:55611085-55611608	S_Shelf	PIGB	Body			-0.341	0.0396192	-0.334	0.0298213	-0.174	0.71592
cg01999566	chr6	30624449		OpenSea	DHX16;DHX16	Body;Body			-0.21	0.0397385	-0.212	0.0235101	-0.168	0.34948
cg03634729	chr18	21452829		OpenSea	LAMA3;LAMA3;LAMA3;LAMA3	TSS200;TSS200;Body;Body			0.201	0.0397781	0.201	0.0256169	0.132	0.526368
cg01768001	chr1	24831147	chr1:24828865-24829878	S_Shore	RCAN3	5'UTR			0.35	0.0397983	0.349	0.0260685	0.262	0.404719
cg08791347	chr10	13831250		OpenSea	FRMD4A	Body	10:13831058-13831380	Unclassified	0.3	0.0397983	0.286	0.0367637	0.276	0.260655
cg03301498	chr19	39889222	chr19:39893181-39893613	N_Shelf	MED29	3'UTR	19:39887683-39889561	Promoter_Associated	-0.281	0.0398085	-0.285	0.0226841	-0.267	0.233594
cg21857209	chr10	5638276		OpenSea					-0.187	0.0398651	-0.136	0.206413	-0.008	0.993009
cg21367752	chr14	24540386		OpenSea	CPNE6;CPNE6	TSS200;Body			-0.199	0.0400543	-0.174	0.0714112	-0.146	0.423087
cg23508438	chr16	3306608	chr16:3304351-3304696	S_Shore	MEFV;MEFV;MEFV;MEFV	1stExon;1stExon;5'UTR;5'UTR			-0.253	0.0403726	-0.201	0.130507	-0.153	0.593029
cg15570901	chr2	114634584		OpenSea	LOC101060091	Body	2:114634139-114634818	Unclassified_Cell_type_specific	0.284	0.0403726	0.352	0.00549483	0.242	0.302106
cg23985372	chr2	33437478		OpenSea	LTBP1;LTBP1;LTBP1;LTBP1;LTBP1	Body;Body;Body;Body;Body			0.334	0.0403726	0.239	0.227595	0.202	0.595498
cg08542152	chr6	82648325		OpenSea					-0.269	0.0403726	-0.301	0.0111546	-0.15	0.657678
cg25539555	chr1	8285172		OpenSea					-0.236	0.0403726	-0.294	0.00534289	-0.212	0.268945
cg16945415	chr3	125980095		OpenSea					-0.211	0.0403726	-0.235	0.0115515	-0.19	0.268945
cg08425760	chr1	11795897	chr1:11795975-11796263	N_Shore	AGTRAP;AGTRAP;AGTRAP;AGTRAP;AGTRAP	TSS1500;TSS1500;TSS1500;TSS1500;TSS1500	1:11795708-11797356	Promoter_Associated	-0.208	0.0403726	-0.237	0.0101989	-0.181	0.290948
cg12778204	chr8	102149991		OpenSea			8:102149174-102150123	Promoter_Associated	-0.236	0.0403726	-0.312	0.00356839	-0.17	0.444785
cg16367103	chr14	105681416	chr14:105684955-105685159	N_Shelf	BRF1;BRF1	Body;Body			0.377	0.0403726	0.301	0.126397	0.229	0.591059
cg04113257	chr8	96100006		OpenSea					-0.258	0.0403923	-0.318	0.00566135	-0.181	0.465382
cg03412153	chr10	13139217	chr10:13141778-13142493	N_Shelf			10:13139084-13139307	Unclassified_Cell_type_specific	0.219	0.0403923	0.25	0.00980957	0.066	0.902799
cg13098827	chr6	36596887		OpenSea					-0.231	0.0404393	-0.283	0.00586932	-0.162	0.463685
cg00523973	chr10	17069055		OpenSea	CUBN	Body			0.27	0.0404393	0.294	0.0136921	0.091	0.880977
cg00992048	chr1	1695585	chr1:1691767-1692063	S_Shelf	NADK	Body	1:1695584-1696495	Unclassified_Cell_type_specific	-0.18	0.0405367	-0.216	0.00696367	-0.134	0.407565
cg04938513	chr20	48891434		OpenSea	LINC01272	5'UTR			-0.207	0.0405367	-0.245	0.00764989	-0.173	0.321658
cg23429235	chr13	22103469		OpenSea	MICU2	Body			0.17	0.0407744	0.212	0.00534289	0.126	0.420406
cg11710595	chr2	15260455		OpenSea					0.29	0.0407744	0.416	0.00193742	0.238	0.329121
cg01366670	chr16	89004378	chr16:89006334-89008600	N_Shore	CBFA2T3;CBFA2T3	5'UTR;Body	16:89004189-89004385	Unclassified_Cell_type_specific	-0.155	0.0407744	-0.218	0.00240614	-0.119	0.389044
cg03052161	chr19	6057203		OpenSea	RFX2;RFX2	5'UTR;5'UTR			-0.186	0.0408018	-0.182	0.0301927	-0.125	0.505474
cg20806175	chr1	161186839		OpenSea	FCER1G	Body			-0.27	0.0408018	-0.308	0.00997606	-0.21	0.373541
cg03989987	chr2	113885277		OpenSea	IL1RN;IL1RN;IL1RN;IL1RN	5'UTR;Body;1stExon;Body			-0.275	0.0408018	-0.314	0.00997606	-0.281	0.175488
cg09173378	chr1	196370245		OpenSea	KCNT2	Body			-0.201	0.0408018	-0.192	0.0366814	-0.135	0.506743
cg15581007	chr5	53520049		OpenSea	ARL15	Body			0.255	0.0408018	0.098	0.820473	0.163	0.550686
cg19707390	chr2	159154369		OpenSea	CCDC148;CCDC148	Body;Body			-0.351	0.0408018	-0.341	0.032379	-0.214	0.587649
cg05255811	chr6	39192009		OpenSea	KCNK5	Body			-0.36	0.0408018	-0.366	0.0233891	-0.106	0.908565
cg02959588	chr11	64836948		OpenSea					-0.33	0.0408018	-0.274	0.10132	-0.166	0.727231
cg13154294	chr6	52182896		OpenSea			6:52182568-52182987	Unclassified_Cell_type_specific	-0.372	0.0408018	-0.322	0.076591	-0.288	0.378117
cg15300074	chr19	17866244		OpenSea	FCHO1;FCHO1;FCHO1;FCHO1	5'UTR;Body;Body;Body			-0.227	0.0408018	-0.206	0.053104	-0.157	0.480801
cg05954120	chr1	156254757		OpenSea	TMEM79;TMEM79	Body;5'UTR			-0.227	0.0408018	-0.271	0.00719562	-0.168	0.420406
cg09949502	chr10	73525347		OpenSea	C10orf54;CDH23	Body;Body			-0.241	0.0408018	-0.294	0.00620314	-0.192	0.355073
cg14097631	chr15	63127716		OpenSea	TLN2	Body			-0.191	0.0408018	-0.265	0.0025779	-0.207	0.152826
cg08590601	chr11	128563634	chr11:128562671-128565011	Island	FLI1;FLI1	TSS200;5'UTR			-0.606	0.0408018	-0.438	0.216448	-0.287	0.760321
cg26307396	chr3	11315858	chr3:11313889-11314137	S_Shore	ATG7;ATG7;ATG7	5'UTR;5'UTR;5'UTR			-0.265	0.0408018	-0.331	0.00546791	-0.209	0.365256
cg08114120	chr2	61164674		OpenSea					-0.294	0.040992	-0.22	0.182029	-0.11	0.85233
cg05712330	chr9	91604473	chr9:91606335-91606823	N_Shore	C9orf47;C9orf47	TSS1500;TSS1500			-0.275	0.040992	-0.257	0.0436024	-0.173	0.564522
cg02858512	chr17	1992954		OpenSea	SMG6;SMG6	Body;Body	17:1992481-1993273	Unclassified	0.24	0.0410449	0.169	0.250241	0.058	0.9345
cg27611015	chr19	12994692	chr19:12996086-12997039	N_Shore					-0.245	0.0411286	-0.323	0.00359067	-0.179	0.426845
cg02726511	chr2	85945326		OpenSea					-0.285	0.0411286	-0.274	0.0351344	-0.186	0.532344
cg27534520	chr15	99343918		OpenSea	IGF1R	Body			-0.227	0.0414034	-0.206	0.055491	-0.137	0.599345
cg26487586	chr8	29230547		OpenSea					-0.272	0.0414034	-0.288	0.0175929	-0.25	0.262263
cg06000972	chr1	203901596		OpenSea					0.204	0.0414034	0.093	0.717456	0.033	0.965549
cg14472806	chr11	66055327	chr11:66056209-66057324	N_Shore	YIF1A	Body			-0.184	0.0416263	-0.211	0.00994125	-0.161	0.287343
cg24905039	chr2	36713757		OpenSea	CRIM1	Body			0.384	0.0416263	0.337	0.0713845	0.315	0.336259
cg03296935	chr3	195946851		OpenSea	OSTalpha	Body			-0.205	0.0416263	-0.236	0.00946459	-0.179	0.287343
cg12232911	chr4	15778961	chr4:15779998-15780729	N_Shore	CD38	TSS1500			-0.22	0.0416377	-0.215	0.0316146	-0.139	0.562778
cg17882340	chr15	81307156		OpenSea					-0.255	0.0417452	-0.206	0.119504	-0.179	0.470919
cg22811930	chr18	10072795		OpenSea					-0.346	0.0417452	-0.338	0.0317218	-0.207	0.606467
cg23955417	chr1	26880928		OpenSea	MIR1976;RPS6KA1;RPS6KA1	TSS200;Body;Body			-0.288	0.0417525	-0.336	0.00868026	-0.239	0.326986
cg16534624	chr14	92986579		OpenSea	RIN3	Body			-0.286	0.0419265	-0.287	0.0263653	-0.277	0.221657
cg19702256	chr2	37509110		OpenSea	PRKD3	Body	2:37509070-37509290	Gene_Associated_Cell_type_specific	0.329	0.0423415	0.157	0.677816	0.074	0.943136
cg14405137	chr12	50219283	chr12:50221558-50222609	N_Shelf	NCKAP5L	5'UTR			-0.244	0.0423415	-0.365	0.00166208	-0.169	0.478136
cg10704177	chr1	62209607	chr1:62207827-62208818	S_Shore	INADL	5'UTR			0.263	0.0423415	0.145	0.535521	0.151	0.639829
cg08599366	chr7	37706335		OpenSea					-0.218	0.0423415	-0.281	0.00437327	-0.197	0.268945
cg15685307	chr10	104228081		OpenSea	TMEM180	5'UTR			-0.256	0.0423415	-0.339	0.00356839	-0.224	0.287343
cg26703997	chr14	50506772		OpenSea	LINC01599	Body			-0.196	0.0423415	-0.231	0.00819693	-0.154	0.368839
cg19587207	chr1	221271420		OpenSea					-0.296	0.0423415	-0.369	0.00549483	-0.203	0.491959
cg16957374	chr8	42596672		OpenSea					0.346	0.0423415	0.348	0.0263454	0.244	0.468073
cg07484739	chr2	177356020	chr2:177355071-177355525	S_Shore			2:177355999-177356264	Unclassified_Cell_type_specific	0.254	0.0423415	0.286	0.011262	0.11	0.805457
cg14938677	chr7	127231698	chr7:127227758-127229039	S_Shelf	ARF5	3'UTR			-0.162	0.0423415	-0.158	0.0324922	-0.144	0.283245
cg11099984	chr18	60864615		OpenSea	BCL2	Body			0.219	0.0423415	0.295	0.00309782	0.135	0.582892
cg08600661	chr20	8584079		OpenSea	PLCB1;PLCB1	Body;Body			0.269	0.0423415	0.23	0.0858446	0.139	0.714357
cg11136040	chr5	76865535		OpenSea					-0.372	0.0423415	-0.355	0.0386574	-0.251	0.505385
cg22906231	chr19	34676112		OpenSea	LSM14A;LSM14A	Body;Body			-0.26	0.0423415	-0.273	0.0185635	-0.297	0.13173
cg21122391	chr1	39598246		OpenSea	MACF1	Body			-0.224	0.0423415	-0.24	0.0159883	-0.223	0.189902
cg21663664	chr8	6334812		OpenSea	MCPH1	Body			0.277	0.0423415	0.296	0.0162196	0.212	0.391677
cg14565067	chr1	68113349		OpenSea					-0.222	0.0423415	-0.248	0.0117917	-0.153	0.489458
cg10839272	chr2	64450285		OpenSea					-0.301	0.042396	-0.288	0.0378821	-0.263	0.287462
cg07383451	chr19	24187372		OpenSea			19:24187154-24187404	Unclassified_Cell_type_specific	-0.237	0.0424922	-0.108	0.716965	-0.164	0.488322
cg09802818	chr12	52604609		OpenSea	LOC283404	TSS200			-0.249	0.0424922	-0.276	0.0125309	-0.204	0.337829
cg00135888	chr11	57407543		OpenSea	MIR130A	TSS1500			-0.205	0.0424922	-0.204	0.0289282	-0.174	0.316289
cg14827643	chr4	3365442	chr4:3365194-3365415	S_Shore	RGS12;RGS12	Body;Body	4:3365426-3365614	Unclassified_Cell_type_specific	0.214	0.0424922	0.078	0.845836	0.126	0.623764
cg24257928	chr8	126541362		OpenSea			8:126541103-126541473	NonGene_Associated_Cell_type_specific	-0.338	0.0424924	-0.374	0.0128194	-0.338	0.19029
cg12175038	chr3	129315717		OpenSea	PLXND1	Body			-0.264	0.0424924	-0.285	0.0154383	-0.263	0.195701
cg25375085	chr11	58938646	chr11:58939046-58940308	N_Shore	DTX4;DTX4	TSS1500;TSS1500	11:58938597-58939704	Promoter_Associated	0.238	0.0424924	0.262	0.0130802	0.143	0.604575
cg25887955	chr11	65543903	chr11:65547499-65549261	N_Shelf	AP5B1	3'UTR			-0.253	0.0424924	-0.268	0.0181767	-0.131	0.713132
cg19961411	chr14	85881982		OpenSea	LINC00911;LINC00911	Body;Body			-0.344	0.0424924	-0.236	0.280489	-0.269	0.375261
cg15530560	chr19	851290	chr19:852855-853495	N_Shore	ELANE	TSS1500			-0.173	0.0424924	-0.208	0.00727476	-0.159	0.265509
cg11102369	chr10	114674303		OpenSea					-0.31	0.0424924	-0.357	0.0096199	-0.323	0.166443
cg00546403	chr7	130695732		OpenSea	LINC-PINT;LINC-PINT;LINC-PINT;LINC-PINT;LINC-PINT;LINC-PINT;LINC-PINT;LINC-PINT	Body;Body;Body;Body;Body;Body;Body;Body	7:130695689-130695918	Unclassified	-0.447	0.0424924	-0.416	0.0471858	-0.302	0.506931
cg24030173	chr19	48922140	chr19:48918115-48918340	S_Shelf	GRIN2D	Body	19:48921888-48922955	Unclassified	-0.167	0.0424924	-0.151	0.0569253	-0.131	0.37274
cg21876760	chr11	34230092		OpenSea	ABTB2	Body			-0.241	0.0425432	-0.302	0.00546791	-0.173	0.450696
cg11768325	chr1	38317948		OpenSea	MTF1	Body			-0.177	0.0425908	-0.204	0.00959933	-0.124	0.472546
cg03143290	chr5	134492729		OpenSea	C5orf66	5'UTR			-0.214	0.0426269	-0.207	0.0347989	-0.143	0.513575
cg15998596	chr14	50780168	chr14:50778680-50779544	S_Shore	L2HGDH;ATP5S;ATP5S;ATP5S;ATP5S	TSS1500;Body;Body;Body;Body			0.26	0.0426269	0.219	0.0974382	0.177	0.504231
cg15707487	chr2	55757901		OpenSea	CFAP36;CFAP36	Body;Body	2:55757558-55758090	Unclassified_Cell_type_specific	0.362	0.0426269	0.394	0.0142974	0.282	0.37819
cg10639435	chr8	146104221		OpenSea	ZNF250;ZNF250	3'UTR;3'UTR	8:146103445-146104770	Unclassified	0.337	0.0426269	0.332	0.0306004	0.088	0.925914
cg07188863	chr11	110055425		OpenSea					-0.201	0.0428253	-0.24	0.00759223	-0.14	0.475672
cg00843506	chr3	128370290	chr3:128368929-128369805	S_Shore	RPN1	TSS1500			-0.277	0.0428713	-0.219	0.141029	-0.13	0.76683
cg08593702	chr1	202878407		OpenSea	KLHL12;KLHL12;KLHL12	Body;Body;Body			0.235	0.0428877	0.032	0.979339	-0.027	0.978314
cg09012071	chr19	2171984		OpenSea	DOT1L	Body			-0.207	0.0430511	-0.201	0.0348648	-0.144	0.483834
cg11642415	chr6	82524284		OpenSea	LINC01526	TSS1500			-0.252	0.0430511	-0.259	0.0223093	-0.202	0.354761
cg03603485	chr1	167442883		OpenSea	CD247;CD247	Body;Body			0.203	0.0431654	0.233	0.0102604	0.088	0.804917
cg11197020	chr20	48883871		OpenSea	LINC01272	TSS200			-0.312	0.0432422	-0.296	0.0420984	-0.236	0.404719
cg16580197	chr8	67841925	chr8:67837480-67837954	S_Shelf					-0.288	0.0432422	-0.288	0.0278679	-0.264	0.26676
cg17381727	chr1	59347406		OpenSea	LINC01135;LINC01135;LINC01135	Body;Body;Body			-0.23	0.0432422	-0.293	0.00480189	-0.176	0.393769
cg18916050	chr11	47398575	chr11:47399788-47400006	N_Shore	SPI1;SPI1	Body;Body			-0.231	0.0432717	-0.282	0.00656228	-0.132	0.646172
cg26831416	chr19	39142011	chr19:39138062-39138570	S_Shelf	ACTN4	Body			-0.235	0.0432717	-0.283	0.00727476	-0.222	0.249591
cg13984040	chr12	125258948		OpenSea			12:125258541-125259458	Unclassified	-0.48	0.0432717	-0.471	0.0323106	-0.323	0.512366
cg07573085	chr4	1832536	chr4:1828588-1828802	S_Shelf	LETM1	Body			0.298	0.0433498	0.314	0.019018	0.175	0.624106
cg11458934	chr3	14848288	chr3:14851829-14853094	N_Shelf					-0.325	0.0433498	-0.365	0.0116322	-0.178	0.679152
cg22520445	chr16	3146555		OpenSea	ZSCAN10;ZSCAN10;ZSCAN10	5'UTR;5'UTR;5'UTR			-0.173	0.0433698	-0.247	0.00213409	-0.064	0.857313
cg09568451	chr18	9861970		OpenSea	RAB31	3'UTR			-0.289	0.0433849	-0.2	0.275119	-0.123	0.813508
cg03919488	chr12	63179691		OpenSea	PPM1H	Body			-0.183	0.0434525	-0.26	0.00225503	-0.17	0.260722
cg22794304	chr5	169734762		OpenSea			5:169734651-169735056	Unclassified_Cell_type_specific	-0.233	0.0434525	-0.314	0.00319136	-0.221	0.24566
cg17078207	chr1	212612526		OpenSea	NENF;NENF	Body;Body			0.275	0.0434736	0.214	0.154543	0.234	0.311308
cg19269507	chr6	161417273	chr6:161412377-161413564	S_Shelf	MAP3K4;MAP3K4;MAP3K4;MAP3K4;MAP3K4	5'UTR;Body;Body;Body;Body			0.265	0.0434736	0.173	0.341608	0.098	0.859929
cg10795139	chr2	242069141		OpenSea	PASK;PASK;PASK;PASK;PASK	Body;Body;Body;Body;Body			-0.271	0.0434736	-0.292	0.0158748	-0.262	0.230452
cg12985905	chr3	52271724	chr3:52272839-52273631	N_Shore	TWF2	Body			-0.227	0.0434736	-0.245	0.0158697	-0.125	0.677666
cg24009118	chr11	65545808	chr11:65547499-65549261	N_Shore	DKFZp761E198	1stExon			0.244	0.0434736	0.107	0.747068	0.032	0.974347
cg10123035	chr2	11343727		OpenSea	ROCK2	Body			-0.415	0.0434736	-0.368	0.0689797	-0.293	0.470974
cg05488465	chr11	75482823	chr11:75479462-75480172	S_Shelf	DGAT2;DGAT2	Body;Body			-0.245	0.043514	-0.297	0.00697085	-0.131	0.694544
cg20647285	chr12	122287782		OpenSea	HPD;HPD	Body;Body			-0.239	0.043514	-0.251	0.0194007	-0.162	0.507072
cg23982212	chr17	33566512	chr17:33569141-33570527	N_Shelf					0.272	0.043514	0.297	0.0143474	0.204	0.413922
cg03550494	chr3	187904960		OpenSea	LPP	5'UTR			-0.383	0.043514	-0.505	0.00388491	-0.381	0.197845
cg22523443	chr4	95440252		OpenSea	PDLIM5;PDLIM5;PDLIM5;PDLIM5;PDLIM5;PDLIM5;PDLIM5;PDLIM5	5'UTR;5'UTR;Body;Body;Body;Body;Body;Body			-0.229	0.043514	-0.258	0.01153	-0.183	0.356833
cg05738235	chr17	60973151		OpenSea	MIR548W	Body			-0.249	0.043514	-0.282	0.0112331	-0.19	0.400269
cg18634301	chr20	48892083		OpenSea	LINC01272	5'UTR			-0.26	0.043514	-0.254	0.0339551	-0.227	0.295576
cg02118370	chr6	134710463		OpenSea					-0.266	0.043514	-0.33	0.00577783	-0.172	0.547213
cg23297314	chr4	1835881		OpenSea	LETM1	Body			0.164	0.043514	0.168	0.0234838	0.134	0.343157
cg04395593	chr9	132044732		OpenSea	LOC101929331	Body			-0.229	0.043514	-0.289	0.00524297	-0.171	0.416628
cg05168410	chr4	75261557		OpenSea					-0.312	0.043514	-0.265	0.0918284	-0.198	0.563375
cg03695871	chr11	65547172	chr11:65547499-65549261	N_Shore	DKFZp761E198	1stExon	11:65546869-65548018	Promoter_Associated	0.211	0.043514	0.13	0.415551	0.074	0.872929
cg19334176	chr10	443029	chr10:444909-445131	N_Shore	DIP2C	Body			-0.289	0.043514	-0.283	0.0329602	-0.174	0.604575
cg01026915	chr20	31056841		OpenSea	NOL4L;NOL4L	Body;Body			-0.207	0.043514	-0.198	0.0401679	-0.166	0.354761
cg17194879	chr7	77096927		OpenSea					-0.22	0.043514	-0.211	0.0396853	-0.142	0.55391
cg09718996	chr3	127895237		OpenSea	EEFSEC	Body			0.265	0.043514	0.333	0.00545489	0.156	0.62372
cg09714919	chr16	85981947	chr16:85981652-85981965	Island			16:85980941-85982051	Promoter_Associated	-0.21	0.043514	-0.241	0.0102228	-0.171	0.343157
cg01716288	chr9	35539251		OpenSea	RUSC2;RUSC2;RUSC2	5'UTR;5'UTR;Body			0.256	0.043514	0.07	0.922246	0.137	0.695843
cg09587957	chr15	40399101	chr15:40401053-40401298	N_Shore	BMF;BMF;BMF;BMF	TSS1500;TSS1500;TSS1500;5'UTR	15:40398856-40399605	Promoter_Associated	-0.18	0.043514	-0.262	0.00189898	-0.162	0.275261
cg00114012	chr9	130158144	chr9:130158774-130159057	N_Shore	SLC2A8	TSS1500	9:130158093-130158507	Unclassified	0.25	0.043514	0.101	0.798057	0.164	0.538962
cg17779607	chr3	129036849	chr3:129033540-129035646	S_Shore	H1FX-AS1	Body			-0.166	0.043514	-0.159	0.0386759	-0.104	0.57531
cg11207540	chr12	52399731	chr12:52400467-52401696	N_Shore	GRASP	TSS1500			-0.248	0.0435976	-0.26	0.0198819	-0.208	0.323403
cg01600165	chr12	62662949		OpenSea	USP15;USP15;USP15	Body;Body;Body			-0.386	0.0435976	-0.277	0.237566	-0.154	0.838311
cg05949034	chr4	83295361	chr4:83294845-83295786	Island	HNRNPD;HNRNPD;HNRNPD;HNRNPD	TSS1500;TSS1500;TSS1500;TSS1500	4:83295102-83295643	Promoter_Associated	-0.474	0.0438085	-0.112	0.944221	-0.271	0.651285
cg13647520	chr2	102058574		OpenSea	RFX8	Body			-0.384	0.0438085	-0.318	0.110662	-0.283	0.433898
cg20835781	chr7	75370466	chr7:75368062-75369078	S_Shore					-0.226	0.0438097	-0.224	0.0309706	-0.069	0.902906
cg04239831	chr15	90392043		OpenSea	AP3S2;AP3S2;AP3S2;C15orf38-AP3S2	Body;Body;Body;Body			-0.256	0.0438206	-0.325	0.00524297	-0.181	0.471714
cg27001282	chr17	62409584		OpenSea			17:62409454-62409725	Unclassified_Cell_type_specific	-0.226	0.0438206	-0.277	0.00654333	-0.234	0.175488
cg12522758	chr12	133237688		OpenSea	POLE	Body			0.311	0.0438221	0.228	0.211943	0.119	0.851065
cg10584393	chr17	79795843	chr17:79799286-79799624	N_Shelf					-0.236	0.0438221	-0.248	0.0194178	-0.181	0.395678
cg09298159	chr6	153302566	chr6:153303408-153304973	N_Shore	FBXO5;FBXO5	Body;5'UTR			-0.345	0.0438243	-0.247	0.239852	-0.206	0.613313
cg23541422	chr2	8714363		OpenSea					-0.17	0.0439584	-0.049	0.9122	-0.015	0.986022
cg15690717	chr6	105159443		OpenSea					-0.246	0.0440222	-0.273	0.013105	-0.21	0.312497
cg24823912	chr12	112215782		OpenSea	ALDH2;ALDH2	Body;Body			-0.294	0.0440553	-0.339	0.0101342	-0.184	0.575787
cg08310116	chr14	75594752	chr14:75593293-75594011	S_Shore	NEK9	TSS1500			-0.381	0.0440553	-0.425	0.012669	-0.287	0.410793
cg18855351	chr13	30920638		OpenSea	LINC00426	Body	13:30920422-30920972	Unclassified	-0.307	0.044143	-0.134	0.752269	-0.224	0.443619
cg15541611	chr10	104211319	chr10:104210095-104210985	S_Shore	C10orf95	TSS200			-0.186	0.0442093	-0.154	0.107483	-0.054	0.910681
cg22850788	chr8	56885496		OpenSea	LYN;LYN	Body;Body	8:56885493-56885617	Unclassified_Cell_type_specific	-0.369	0.0442093	-0.415	0.0119671	-0.407	0.152826
cg11494773	chr7	48128242	chr7:48128046-48128499	Island	UPP1;UPP1	TSS200;TSS1500	7:48128066-48129834	Promoter_Associated	-0.423	0.0442093	-0.376	0.0685143	-0.178	0.818783
cg06127572	chr12	68954021		OpenSea					-0.354	0.0442093	-0.307	0.081976	-0.184	0.715257
cg07328519	chr19	4064300	chr19:4064086-4067980	Island	ZBTB7A	5'UTR			-0.297	0.0442093	-0.263	0.0710317	-0.203	0.503756
cg15219657	chr3	69355790		OpenSea	FRMD4B	Body	3:69355315-69356464	Unclassified	-0.422	0.0442093	-0.348	0.113929	-0.262	0.585669
cg06298772	chr10	125979200		OpenSea			10:125979027-125979314	Unclassified_Cell_type_specific	-0.237	0.0442264	-0.292	0.00622891	-0.199	0.322695
cg06996485	chr21	36339951		OpenSea	RUNX1	Body			-0.313	0.0442264	-0.301	0.0382755	-0.289	0.265448
cg07730301	chr11	67777952		OpenSea	ALDH3B1;ALDH3B1;ALDH3B1	5'UTR;5'UTR;5'UTR			-0.204	0.0442264	-0.206	0.0264977	-0.141	0.494132
cg02917665	chr10	29924794		OpenSea	SVIL;SVIL	TSS1500;5'UTR	10:29924573-29925006	Unclassified_Cell_type_specific	0.238	0.0442264	0.247	0.0216878	0.094	0.841569
cg11148820	chr17	13289156		OpenSea					-0.31	0.0443141	-0.317	0.02437	-0.215	0.489145
cg27110054	chr8	103137274	chr8:103135914-103136775	S_Shore	NCALD;NCALD;NCALD;NCALD;NCALD;NCALD;NCALD	TSS1500;TSS1500;TSS1500;TSS1500;TSS1500;TSS1500;TSS200			-0.224	0.0443141	-0.24	0.0171874	-0.161	0.458586
cg26977362	chr16	90023747		OpenSea	DEF8;DEF8;DEF8;DEF8;DEF8;DEF8;DEF8;DEF8;DEF8	Body;Body;Body;Body;Body;Body;Body;Body;Body			-0.239	0.0443141	-0.263	0.0139147	-0.183	0.400174
cg01068714	chr16	87374048		OpenSea	FBXO31;FBXO31	Body;Body			0.27	0.0443141	0.199	0.211902	0.204	0.411221
cg27625119	chr5	1502318		OpenSea	LPCAT1	Body	5:1502172-1502657	Unclassified	-0.25	0.0443141	-0.28	0.0124506	-0.252	0.189902
cg09080576	chr9	134554089		OpenSea	RAPGEF1;RAPGEF1;RAPGEF1	Body;Body;Body	9:134553820-134554279	Unclassified	0.337	0.0443141	0.397	0.0087747	0.296	0.293982
cg10369049	chr20	30864167	chr20:30865547-30865791	N_Shore	KIF3B	TSS1500			-0.307	0.0443141	-0.289	0.0455492	-0.156	0.729998
cg20267828	chr6	128222390		OpenSea	THEMIS;THEMIS;THEMIS	5'UTR;TSS200;TSS200			0.302	0.0443141	0.343	0.011262	0.189	0.576674
cg03029285	chr17	17041615		OpenSea	MPRIP;MPRIP	Body;Body			-0.19	0.0443141	-0.131	0.288579	-0.078	0.828047
cg25153678	chr13	40761585		OpenSea	LINC00332	Body	13:40760902-40761990	Unclassified_Cell_type_specific	0.33	0.0443141	0.425	0.00478776	0.214	0.548623
cg15973818	chr8	53623995	chr8:53626005-53627501	N_Shelf	RB1CC1;RB1CC1	5'UTR;5'UTR			0.293	0.0443141	0.291	0.031023	0.07	0.937328
cg09538856	chr17	72527675		OpenSea	CD300LB	TSS200			-0.338	0.0443141	-0.346	0.0241571	-0.27	0.361737
cg20320863	chr12	89575415		OpenSea					-0.314	0.044318	-0.443	0.00245394	-0.313	0.197845
cg26579909	chr6	16713155		OpenSea	ATXN1;ATXN1	5'UTR;5'UTR			-0.405	0.0443381	-0.316	0.157959	-0.097	0.936915
cg16478871	chr16	28199217		OpenSea	XPO6;XPO6	5'UTR;Body	16:28198911-28199310	Promoter_Associated	0.428	0.0443648	0.38	0.0715632	0.221	0.72044
cg17963125	chr11	35303106		OpenSea	SLC1A2;SLC1A2;SLC1A2	Body;Body;Body			-0.342	0.0443804	-0.21	0.42701	-0.182	0.702883
cg22249254	chr4	40556152		OpenSea	RBM47	5'UTR			-0.243	0.0444404	-0.256	0.0200966	-0.21	0.303272
cg18083519	chr11	8727000		OpenSea	ST5;ST5;ST5	Body;Body;Body			-0.196	0.0444616	-0.204	0.0213255	-0.163	0.329336
cg11425164	chr4	84482623		OpenSea	AGPAT9;AGPAT9;AGPAT9	Body;Body;Body			-0.367	0.0444616	-0.304	0.110472	-0.235	0.561011
cg03240117	chr12	98793477		OpenSea			12:98793342-98793645	Unclassified	0.295	0.0444616	0.27	0.0565081	0.095	0.894222
cg00946187	chr17	1396953	chr17:1395119-1395372	S_Shore	MYO1C	TSS1500	17:1396439-1397130	Unclassified_Cell_type_specific	-0.177	0.0444616	-0.196	0.0136921	-0.145	0.346625
cg12284171	chr11	129814770		OpenSea	PRDM10;PRDM10;PRDM10;PRDM10	Body;Body;Body;Body			0.426	0.0444616	0.12	0.918438	0.119	0.917717
cg27536559	chr22	36465149	chr22:36461857-36462411	S_Shelf					-0.302	0.0444616	-0.331	0.0142709	-0.26	0.304445
cg08947915	chr4	1742463		OpenSea	TACC3	Body			-0.17	0.0444616	-0.189	0.0134622	-0.127	0.424685
cg21055554	chr12	113652889		OpenSea	IQCD	5'UTR	12:113652820-113653001	Unclassified_Cell_type_specific	-0.267	0.0444616	-0.325	0.00708161	-0.109	0.830637
cg17657737	chr3	45224950		OpenSea					-0.232	0.0444616	-0.203	0.0794047	-0.165	0.470974
cg20775668	chr5	142174362		OpenSea	ARHGAP26;ARHGAP26	Body;Body			-0.244	0.0444616	-0.283	0.0098085	-0.228	0.25934
cg07861456	chr16	75654252	chr16:75656905-75657360	N_Shelf	ADAT1	Body			-0.219	0.0444616	-0.192	0.0777131	-0.22	0.195357
cg12374610	chr11	114167495		OpenSea	NNMT	Body			-0.377	0.0445409	-0.356	0.0459508	-0.248	0.540434
cg10168494	chr3	187635183		OpenSea					-0.249	0.0445409	-0.318	0.00503549	-0.255	0.181213
cg02573659	chr13	78090644		OpenSea					-0.405	0.0445409	-0.358	0.0724991	-0.269	0.530322
cg18038331	chr3	170019477		OpenSea	PRKCI	Body			-0.287	0.0445843	-0.349	0.00704658	-0.297	0.175488
cg21633461	chr12	52404098	chr12:52400467-52401696	S_Shelf	GRASP;GRASP	Body;TSS200	12:52403987-52404836	Unclassified_Cell_type_specific	-0.134	0.0445843	-0.131	0.0344766	-0.145	0.152826
cg23762465	chr22	50360628	chr22:50353596-50357215	S_Shelf					-0.228	0.0445843	-0.235	0.0233481	-0.187	0.343157
cg10864951	chr7	1159070	chr7:1155303-1157445	S_Shore	C7orf50;C7orf50;C7orf50	Body;Body;Body			0.334	0.0445843	0.253	0.184066	0.13	0.846821
cg05436845	chr11	65378622	chr11:65381582-65381872	N_Shelf	MAP3K11	Body			-0.228	0.0445843	-0.209	0.0557475	-0.16	0.478768
cg00953809	chr9	139541597		OpenSea					-0.207	0.0445843	-0.128	0.420758	-0.095	0.781762
cg07619954	chr5	141338444		OpenSea	PCDH12;PCDH12	1stExon;5'UTR	5:141338298-141338578	Unclassified_Cell_type_specific	-0.222	0.0445843	-0.26	0.0095579	-0.146	0.54323
cg04931656	chr16	3118215		OpenSea	IL32;IL32;IL32;IL32;IL32;IL32;IL32;IL32;IL32	Body;Body;Body;Body;Body;Body;Body;Body;Body			0.251	0.0445843	0.257	0.0249206	0.172	0.504185
cg17237804	chr10	71199355		OpenSea					0.271	0.0445843	0.084	0.898826	0.192	0.473055
cg12343619	chr1	234794046		OpenSea	LOC101927787	Body			-0.204	0.0445843	-0.239	0.00953568	-0.182	0.286413
cg26217754	chr15	40405659		OpenSea					-0.271	0.0445843	-0.075	0.920565	-0.053	0.954176
cg05103064	chr10	7311500		OpenSea	SFMBT2	Body	10:7311468-7311608	Unclassified_Cell_type_specific	0.243	0.0446401	0.288	0.00849103	0.116	0.763811
cg09411739	chr11	503369	chr11:504189-504659	N_Shore	RNH1;RNH1;RNH1;RNH1;RNH1;RNH1;RNH1;RNH1	5'UTR;5'UTR;5'UTR;5'UTR;5'UTR;5'UTR;5'UTR;5'UTR			-0.243	0.0446401	-0.307	0.00546791	-0.205	0.323049
cg00116435	chr10	75336199		OpenSea	USP54	TSS1500			-0.234	0.0446597	-0.299	0.00518295	-0.133	0.659298
cg07795228	chr5	173293510		OpenSea					-0.254	0.0446805	-0.311	0.00679131	-0.217	0.315328
cg01299229	chr17	4639738	chr17:4642038-4643410	N_Shelf	CXCL16;CXCL16	Body;Body			-0.211	0.0446805	-0.253	0.00775415	-0.174	0.343157
cg09122593	chr1	203020141		OpenSea	PPFIA4	TSS200			-0.218	0.0446805	-0.233	0.0178399	-0.176	0.355073
cg17263089	chr12	98986181	chr12:98987193-98988203	N_Shore	SLC25A3;SLC25A3;SLC25A3	TSS1500;TSS1500;TSS1500			-0.31	0.0446805	-0.126	0.799035	-0.153	0.746266
cg12274734	chr2	167245286		OpenSea					-0.277	0.0446805	-0.18	0.354906	-0.156	0.666265
cg05209272	chr3	107836286		OpenSea					-0.213	0.0446805	-0.253	0.00835384	-0.145	0.50792
cg18446110	chr5	138714654	chr5:138713814-138714340	S_Shore	SLC23A1;SLC23A1	Body;Body			-0.248	0.0447285	-0.291	0.00944073	-0.196	0.375799
cg17198259	chr17	43208911	chr17:43209347-43210746	N_Shore	ACBD4;PLCD3	TSS1500;Body	17:43208410-43209668	Promoter_Associated	-0.201	0.0448135	-0.212	0.020485	-0.151	0.422408
cg12172721	chr14	61822809		OpenSea	PRKCH	Body			-0.191	0.0448321	-0.135	0.261433	-0.159	0.334389
cg22640868	chr17	26661374	chr17:26662071-26663048	N_Shore	TNFAIP1;IFT20	TSS1500;5'UTR	17:26661351-26661483	Promoter_Associated_Cell_type_specific	-0.27	0.0448321	-0.292	0.0165371	-0.187	0.495054
cg20292467	chr16	66400565		OpenSea	CDH5;CDH5	1stExon;5'UTR			-0.201	0.0448321	-0.232	0.0105589	-0.153	0.406467
cg17202948	chr17	72772736	chr17:72772244-72772692	S_Shore	NAT9;TMEM104	TSS1500;5'UTR	17:72771670-72773434	Promoter_Associated	0.324	0.044955	0.1	0.901109	0.035	0.980397
cg11747935	chr1	68140506		OpenSea			1:68140284-68140672	Unclassified_Cell_type_specific	0.207	0.044955	0.173	0.105412	0.136	0.542441
cg07638500	chr3	123371420		OpenSea	MYLK;MYLK;MYLK;MYLK	Body;Body;Body;Body	3:123370744-123372299	Unclassified	-0.164	0.044955	-0.181	0.0138799	-0.102	0.585669
cg08216502	chr12	53298952	chr12:53297442-53297824	S_Shore	KRT8;KRT8;KRT8;KRT8	TSS200;Body;Body;5'UTR			-0.173	0.044955	-0.148	0.0930081	-0.088	0.733733
cg22501942	chr1	11798278	chr1:11795975-11796263	S_Shelf	AGTRAP;AGTRAP;AGTRAP;AGTRAP;AGTRAP	Body;Body;Body;Body;Body			-0.207	0.0450395	-0.279	0.00359067	-0.202	0.23145
cg06113381	chr12	125066584		OpenSea					-0.193	0.0450532	-0.212	0.0146105	-0.149	0.397259
cg20265609	chr1	32309333		OpenSea					-0.22	0.0451418	-0.265	0.00764397	-0.189	0.309615
cg12698270	chr14	21553768		OpenSea	ARHGEF40;ARHGEF40;ARHGEF40	Body;Body;Body			-0.222	0.0451418	-0.229	0.023531	-0.149	0.521507
cg23668335	chr19	50190825	chr19:50191330-50191559	N_Shore	C19orf76;PRMT1;PRMT1;PRMT1	TSS1500;Body;Body;Body			-0.312	0.0451418	-0.323	0.0234577	-0.196	0.578749
cg07963705	chr10	33212865		OpenSea	ITGB1;ITGB1;ITGB1;ITGB1;ITGB1;ITGB1	Body;Body;Body;Body;Body;Body			0.238	0.0451688	0.28	0.0094209	0.166	0.492289
cg21082315	chr2	97474365		OpenSea	CNNM4	Body			-0.185	0.0451982	-0.167	0.0647916	-0.143	0.395478
cg08196984	chr15	65135681	chr15:65133371-65134329	S_Shore	PLEKHO2;PLEKHO2	Body;Body			-0.33	0.0452717	-0.316	0.0420376	-0.313	0.254215
cg12358814	chr1	62731770		OpenSea	KANK4	Body			-0.239	0.0452717	-0.33	0.00304635	-0.252	0.16751
cg11887188	chr11	2801550		OpenSea	KCNQ1;KCNQ1	Body;Body			-0.206	0.0453422	-0.207	0.0298082	-0.159	0.396761
cg10655731	chr19	55838191		OpenSea	TMEM150B;TMEM150B;TMEM150B;TMEM150B	TSS1500;TSS1500;TSS1500;TSS1500			-0.236	0.0454825	-0.241	0.0260579	-0.171	0.454574
cg24538052	chr7	2677400		OpenSea	TTYH3	Body			-0.175	0.0457097	-0.222	0.00549483	-0.106	0.608964
cg10813532	chr7	127862224		OpenSea					-0.252	0.0457671	-0.242	0.0419917	-0.145	0.651794
cg11894057	chr1	203255843		OpenSea	LINC01353;LINC01353	TSS1500;TSS1500	1:203255719-203257012	Unclassified	-0.223	0.0457671	-0.27	0.00731146	-0.214	0.24566
cg09177238	chr1	179556363	chr1:179555401-179555770	S_Shore					-0.296	0.0457671	-0.256	0.0867747	-0.111	0.857734
cg16071713	chr21	36412456		OpenSea	C21orf96;RUNX1	TSS1500;Body			0.211	0.0457671	0.171	0.132493	0.067	0.897188
cg16376635	chr20	20662080		OpenSea	RALGAPA2	Body			-0.224	0.0457671	-0.238	0.0190007	-0.164	0.444961
cg04035088	chr3	73026486		OpenSea					-0.437	0.0457671	-0.425	0.0378819	-0.306	0.487532
cg02073874	chr2	218696376		OpenSea	TNS1;TNS1;TNS1	Body;Body;Body			-0.185	0.0457671	-0.201	0.0163162	-0.145	0.386651
cg01309511	chr10	125799171		OpenSea	CHST15;CHST15;CHST15;CHST15	Body;Body;Body;Body			-0.286	0.0457671	-0.342	0.00815196	-0.315	0.152826
cg17635493	chr1	44443997	chr1:44444635-44445622	N_Shore	B4GALT2	TSS1500			-0.193	0.0457885	-0.227	0.00927155	-0.145	0.420406
cg15229926	chr11	65648571		OpenSea	CTSW	Body			-0.224	0.0457998	-0.242	0.0171124	-0.182	0.354761
cg04318732	chr3	105689406		OpenSea					-0.226	0.0460167	-0.275	0.00719562	-0.162	0.463685
cg08972604	chr1	47132647	chr1:47133674-47134395	N_Shore	ATPAF1;ATPAF1;ATPAF1;ATPAF1	TSS1500;TSS1500;Body;Body			0.238	0.0460306	0.264	0.0140222	0.102	0.817309
cg06997537	chr3	45928018		OpenSea	CCR9;CCR9;CCR9;CCR9;LZTFL1;CCR9;CCR9;LZTFL1	1stExon;1stExon;1stExon;5'UTR;5'UTR;5'UTR;5'UTR;Body			0.331	0.0460306	0.305	0.0568845	0.076	0.943136
cg27224435	chr8	134416192		OpenSea					-0.214	0.0460604	-0.207	0.0398997	-0.132	0.595948
cg05967651	chr14	24805389	chr14:24803678-24804353	S_Shore	RIPK3;ADCY4;ADCY4;ADCY4	Body;TSS1500;TSS1500;TSS1500			-0.193	0.0460604	-0.256	0.0041037	-0.173	0.286413
cg15593510	chr1	158369112		OpenSea	OR10T2	1stExon			0.22	0.0460604	0.242	0.0151198	0.114	0.724632
cg19166969	chr14	58905592		OpenSea	KIAA0586;KIAA0586;KIAA0586;KIAA0586;KIAA0586;KIAA0586	TSS1500;Body;Body;Body;Body;Body			-0.238	0.0461361	-0.276	0.0101342	-0.197	0.343157
cg16334390	chr2	8799821		OpenSea					-0.196	0.0461889	-0.209	0.0188556	-0.159	0.354761
cg07898729	chr1	181100983		OpenSea			1:181100447-181101145	Unclassified_Cell_type_specific	-0.206	0.0462819	-0.265	0.0051404	-0.116	0.672071
cg16496571	chr2	70161565		OpenSea	MXD1;MXD1;MXD1	Body;Body;Body			-0.324	0.0462819	-0.354	0.0158281	-0.308	0.253789
cg03685481	chr15	51066872		OpenSea			15:51066671-51067055	Unclassified_Cell_type_specific	0.275	0.0463021	0.244	0.0755671	0.01	0.994672
cg09369619	chr3	187529583		OpenSea					-0.372	0.0463533	-0.323	0.0860694	-0.251	0.521529
cg24012128	chr2	29241078		OpenSea	FAM179A	Body			-0.234	0.0464156	-0.234	0.0316231	-0.155	0.537978
cg16500036	chr7	68983906		OpenSea					0.299	0.0464156	0.33	0.0142839	0.142	0.768503
cg04958055	chr14	69404437		OpenSea	ACTN1;ACTN1;ACTN1	Body;Body;Body	14:69404068-69405017	Unclassified	-0.213	0.0464156	-0.24	0.0124271	-0.207	0.237612
cg05377824	chr16	89431687		OpenSea	ANKRD11;ANKRD11;ANKRD11;ANKRD11	Body;5'UTR;5'UTR;5'UTR			-0.302	0.0464156	-0.39	0.00480189	-0.284	0.261577
cg15837172	chr20	3293744		OpenSea	C20orf194	Body			-0.241	0.0464818	-0.242	0.0301148	-0.206	0.321446
cg03257930	chr9	110399293	chr9:110399674-110400566	N_Shore					-0.259	0.0464818	-0.295	0.0115937	-0.143	0.681754
cg18443579	chr9	131674005	chr9:131669882-131671092	S_Shelf	LRRC8A;LRRC8A;LRRC8A	Body;Body;Body			-0.19	0.0464857	-0.247	0.00463112	-0.205	0.157083
cg10076265	chr19	50015032	chr19:50016531-50016851	N_Shore	FCGRT;FCGRT	TSS1500;TSS1500			-0.211	0.0464857	-0.283	0.00372298	-0.15	0.471714
cg17211596	chr10	5638081		OpenSea					-0.247	0.0465155	-0.231	0.0510303	-0.15	0.606957
cg06472741	chr12	92449864		OpenSea	C12orf79;C12orf79;C12orf79;C12orf79;C12orf79	Body;Body;5'UTR;5'UTR;5'UTR	12:92449676-92449985	Unclassified_Cell_type_specific	0.307	0.0465155	0.425	0.00304635	0.287	0.265448
cg18351781	chr19	4950888	chr19:4950670-4950940	Island	UHRF1;UHRF1	Body;Body			-0.229	0.0465844	-0.264	0.0108378	-0.169	0.441815
cg21573025	chr17	58467774	chr17:58468980-58469903	N_Shore	USP32	Body			-0.326	0.0465844	-0.306	0.0496833	-0.273	0.332159
cg11042361	chr14	105994616	chr14:105992499-105996414	Island	TMEM121	5'UTR	14:105994010-105995167	Promoter_Associated	0.261	0.0465844	0.231	0.0762102	0.162	0.591738
cg07956068	chr16	85360320	chr16:85363116-85363360	N_Shelf					-0.212	0.0466277	-0.278	0.00446626	-0.19	0.286413
cg23686174	chr18	61637128	chr18:61637425-61637941	N_Shore	SERPINB8;SERPINB8;SERPINB8	TSS200;TSS200;TSS200	18:61636949-61638292	Promoter_Associated	-0.298	0.0468632	-0.312	0.0219822	-0.247	0.340584
cg22589974	chr8	19421623		OpenSea	CSGALNACT1;CSGALNACT1;CSGALNACT1	Body;5'UTR;5'UTR			-0.228	0.0468632	-0.23	0.0292343	-0.198	0.303272
cg17340850	chr20	21128388		OpenSea	KIZ;KIZ;KIZ;KIZ	Body;Body;Body;Body			-0.208	0.0469393	-0.213	0.0255787	-0.202	0.237612
cg16790524	chr22	23161353		OpenSea			22:23161322-23161733	Unclassified_Cell_type_specific	0.206	0.0469393	0.279	0.00359067	0.134	0.557614
cg19246944	chr2	57926355		OpenSea					0.329	0.0469393	0.243	0.217835	0.14	0.818022
cg21281463	chr19	38423760		OpenSea	SIPA1L3	5'UTR			-0.258	0.0469393	-0.229	0.0744629	-0.178	0.504507
cg06729209	chr16	28999522		OpenSea	LAT;LAT;LAT;LAT	Body;Body;Body;Body			0.269	0.0469393	0.274	0.0273361	0.171	0.57514
cg26417310	chr10	120492634		OpenSea	CACUL1	Body			0.373	0.0469428	0.404	0.0173971	0.292	0.390831
cg07637989	chr5	142871584		OpenSea					0.268	0.0469878	0.177	0.347309	0.072	0.924436
cg12729894	chr11	1774378	chr11:1774588-1775040	N_Shore	HCCA2;CTSD	Body;3'UTR	11:1774301-1774762	Unclassified_Cell_type_specific	-0.201	0.047004	-0.098	0.674288	-0.11	0.691463
cg20626983	chr15	58650472		OpenSea			15:58650005-58650757	Unclassified_Cell_type_specific	0.24	0.0471471	0.293	0.00734683	0.209	0.303272
cg01511844	chr1	15550792		OpenSea					-0.22	0.0471471	-0.232	0.0209493	-0.159	0.463685
cg21126943	chr19	42259395		OpenSea	CEACAM6	TSS200			-0.211	0.047217	-0.225	0.0194971	-0.171	0.359756
cg23569945	chr8	54935029	chr8:54934665-54935160	Island	TCEA1;TCEA1	TSS200;TSS200	8:54933756-54935374	Promoter_Associated	-0.457	0.0472358	-0.158	0.870505	-0.169	0.862227
cg02717337	chr22	50586299		OpenSea	MOV10L1;MOV10L1;MOV10L1;MOV10L1	Body;Body;Body;Body			-0.219	0.0472358	-0.258	0.00941196	-0.184	0.329529
cg02856860	chr6	35228552	chr6:35226897-35227851	S_Shore	ZNF76;ZNF76	5'UTR;5'UTR			-0.329	0.0472358	-0.43	0.00467175	-0.257	0.392992
cg26933978	chr8	38831295	chr8:38831592-38832353	N_Shore	HTRA4;PLEKHA2	TSS1500;3'UTR			-0.232	0.0472358	-0.266	0.0113636	-0.151	0.556569
cg23365971	chr20	2292148		OpenSea	TGM3	Body			-0.264	0.0472358	-0.312	0.00953304	-0.177	0.531532
cg12466566	chr6	26576734		OpenSea					-0.25	0.0472358	-0.366	0.00204992	-0.292	0.131379
cg13304825	chr17	79297548		OpenSea	TMEM105	5'UTR			-0.212	0.0472358	-0.204	0.0423496	-0.165	0.393769
cg07471709	chr2	60582752		OpenSea					-0.222	0.0473119	-0.268	0.00806123	-0.178	0.37274
cg00561180	chr5	177858259		OpenSea	COL23A1	Body			-0.227	0.0473126	-0.288	0.00562104	-0.17	0.429419
cg01373201	chr10	81054018		OpenSea	ZMIZ1	Body			-0.222	0.0473314	-0.263	0.00893009	-0.179	0.363211
cg10065266	chr8	105424730		OpenSea	DPYS	Body			-0.205	0.0473314	-0.215	0.0221758	-0.178	0.303272
cg25498843	chr15	78305338		OpenSea	TBC1D2B;TBC1D2B	Body;Body			-0.269	0.0474308	-0.293	0.0169633	-0.169	0.587649
cg01980222	chr6	41130917		OpenSea	TREM2;TREM2	1stExon;5'UTR			-0.23	0.0474308	-0.233	0.0287079	-0.22	0.253467
cg03468041	chr14	75688953		OpenSea					-0.318	0.0474822	-0.316	0.0335852	-0.258	0.360406
cg00107970	chr1	156119457		OpenSea			1:156119143-156119849	Unclassified_Cell_type_specific	-0.191	0.0475997	-0.236	0.00696367	-0.16	0.336259
cg04342877	chr10	99171252		OpenSea					-0.248	0.0475997	-0.273	0.0153836	-0.15	0.612684
cg01722644	chr11	46258826	chr11:46260617-46260945	N_Shore					-0.358	0.0475997	-0.352	0.0364432	-0.15	0.82665
cg09097404	chr9	115919050		OpenSea	SLC31A2	Body			-0.217	0.0475997	-0.155	0.25549	-0.099	0.78971
cg18853591	chr3	112182490		OpenSea					0.327	0.0475997	0.413	0.00571772	0.244	0.436028
cg23547048	chr4	698616	chr4:698302-698692	Island	PCGF3	TSS1500	4:698601-700321	Promoter_Associated	0.545	0.0475997	0.516	0.0481931	0.284	0.722298
cg16556575	chr2	46592626		OpenSea	EPAS1	Body			0.356	0.047618	0.174	0.678366	0.037	0.981848
cg20981615	chr4	48136280		OpenSea	TXK	TSS200	4:48136109-48136413	Unclassified_Cell_type_specific	0.244	0.0476324	0.278	0.0117228	0.141	0.653167
cg18637761	chr12	123468780	chr12:123470553-123471102	N_Shore	PITPNM2	3'UTR	12:123468676-123469086	Unclassified_Cell_type_specific	-0.237	0.0476324	-0.233	0.0363363	-0.192	0.36089
cg15434733	chr22	31683813	chr22:31686636-31687371	N_Shelf	PIK3IP1;PIK3IP1	Body;Body			-0.235	0.0476324	-0.21	0.0748288	-0.178	0.420406
cg17982579	chr12	56121751	chr12:56122017-56123186	N_Shore	CD63;CD63;CD63;CD63;CD63;CD63;CD63;CD63	Body;Body;Body;Body;Body;Body;TSS200;TSS200			-0.208	0.0476324	-0.223	0.0187695	-0.202	0.238566
cg19390086	chr19	7720584		OpenSea			19:7720545-7720696	Unclassified_Cell_type_specific	-0.21	0.0476324	-0.306	0.00213409	-0.215	0.189462
cg04560781	chr2	129511579		OpenSea					0.239	0.0476324	0.272	0.01222	0.171	0.473337
cg08231648	chr1	235011814		OpenSea					-0.195	0.0476324	-0.173	0.0778256	-0.116	0.631526
cg23114435	chr1	167442612		OpenSea	CD247;CD247	Body;Body			0.196	0.0476324	0.253	0.00489344	0.108	0.688908
cg23928540	chr4	3228567		OpenSea	HTT	Body			-0.212	0.0476324	-0.255	0.00813629	-0.163	0.406467
cg20787447	chr14	58905740		OpenSea	KIAA0586;KIAA0586;KIAA0586;KIAA0586;KIAA0586;KIAA0586	TSS1500;Body;Body;Body;Body;Body			-0.235	0.0476324	-0.259	0.0156285	-0.231	0.23145
cg20007347	chr8	135607141		OpenSea	ZFAT;ZFAT;ZFAT;ZFAT;ZFAT;ZFAT;ZFAT	Body;Body;Body;Body;Body;Body;Body			0.336	0.0476324	0.254	0.196933	0.207	0.603505
cg07495335	chr1	214813681		OpenSea	CENPF	Body	1:214813670-214813760	Unclassified_Cell_type_specific	0.303	0.0476324	0.249	0.124573	0.202	0.537041
cg00329972	chr11	78001599		OpenSea	GAB2;GAB2	5'UTR;Body			-0.224	0.0476324	-0.245	0.0165902	-0.185	0.349153
cg27326306	chr16	66442374	chr16:66440502-66440958	S_Shore			16:66441971-66442825	Unclassified_Cell_type_specific	0.177	0.0476324	0.249	0.00291098	0.147	0.346198
cg17435831	chr1	2082522	chr1:2082314-2082529	Island	PRKCZ;PRKCZ;PRKCZ	Body;Body;Body			-0.208	0.0476324	-0.193	0.0573232	-0.189	0.282414
cg17829179	chr16	9202406		OpenSea	C16orf72	Body			0.28	0.0476324	0.226	0.139966	0.101	0.870272
cg06867822	chr8	142030569		OpenSea					-0.383	0.0476324	-0.086	0.950218	-0.15	0.84856
cg17634995	chr2	64362666		OpenSea	PELI1	5'UTR			0.294	0.0476324	0.331	0.013101	0.122	0.830796
cg15610437	chr19	827821		OpenSea	AZU1	TSS200			-0.196	0.0476324	-0.222	0.012746	-0.121	0.599456
cg19705285	chr20	48385709		OpenSea					-0.231	0.0476324	-0.254	0.0156666	-0.222	0.251475
cg10369662	chr11	93451736		OpenSea	CEP295	Body			-0.201	0.0476324	-0.227	0.0128194	-0.165	0.349153
cg04379002	chr16	89004334	chr16:89006334-89008600	N_Shore	CBFA2T3;CBFA2T3	Body;5'UTR	16:89004189-89004385	Unclassified_Cell_type_specific	-0.202	0.0476324	-0.212	0.0217876	-0.13	0.565437
cg19008491	chr13	49759632		OpenSea	FNDC3A;FNDC3A;FNDC3A;FNDC3A	Body;Body;Body;Body			-0.308	0.0476324	-0.307	0.0329258	-0.144	0.780372
cg07659140	chr19	1133209		OpenSea	SBNO2;SBNO2	TSS1500;Body			-0.267	0.0479125	-0.223	0.116422	-0.172	0.568655
cg04232541	chr6	144384895	chr6:144384894-144385888	Island	PLAGL1;PLAGL1	5'UTR;5'UTR	6:144384715-144385436	Promoter_Associated	0.249	0.0479125	0.217	0.0888142	0.071	0.91691
cg05895451	chr15	74721464	chr15:74725323-74726487	N_Shelf	SEMA7A;SEMA7A;SEMA7A	Body;Body;5'UTR			-0.227	0.0479125	-0.258	0.0124558	-0.154	0.524818
cg02871300	chr3	171547024		OpenSea					-0.261	0.0479125	-0.303	0.0109291	-0.164	0.586872
cg15125798	chr5	122621645		OpenSea					0.282	0.0479149	0.184	0.366522	0.063	0.946322
cg22898082	chr19	11074428	chr19:11071116-11072340	S_Shelf	SMARCA4;SMARCA4;SMARCA4	5'UTR;5'UTR;5'UTR	19:11074065-11074631	Promoter_Associated_Cell_type_specific	0.161	0.0479235	0.196	0.00739673	0.065	0.840619
cg16997362	chr14	70154497		OpenSea	SUSD6	Body			0.336	0.0479601	0.215	0.391206	0.207	0.602803
cg17923377	chr22	50174057	chr22:50177720-50178221	N_Shelf	BRD1;LOC90834	Body;TSS200			-0.165	0.0480044	-0.153	0.0576851	-0.071	0.818232
cg18768238	chr10	49892829		OpenSea	WDFY4	TSS1500	10:49892825-49893001	Unclassified_Cell_type_specific	-0.169	0.0481575	-0.13	0.182875	-0.03	0.961745
cg07780528	chr19	35630334	chr19:35632356-35632572	N_Shelf	FXYD1;FXYD1	5'UTR;TSS200			-0.248	0.0481575	-0.287	0.0111546	-0.155	0.592569
cg03104421	chr17	37791687	chr17:37793265-37793722	N_Shore	PPP1R1B;PPP1R1B;PPP1R1B	Body;Body;Body			-0.196	0.0482446	-0.22	0.0134622	-0.2	0.195701
cg12299361	chr1	53796769	chr1:53791687-53793496	S_Shelf					-0.224	0.0482446	-0.227	0.030161	-0.183	0.358328
cg16427256	chr8	22169041		OpenSea	PIWIL2;PIWIL2	Body;Body			0.284	0.0483218	0.078	0.925837	0.132	0.784598
cg24366564	chr17	2843149		OpenSea	RAP1GAP2;RAP1GAP2	Body;Body			0.217	0.0483396	0.133	0.442832	0.034	0.968254
cg22865176	chr2	2030038		OpenSea	MYT1L	5'UTR			0.423	0.0483396	0.298	0.278896	0.12	0.918591
cg01523767	chr8	123811301		OpenSea	ZHX2	5'UTR	8:123811204-123811758	Unclassified_Cell_type_specific	0.2	0.0484923	0.251	0.00600538	0.121	0.614188
cg17467487	chr9	94714498	chr9:94711117-94713075	S_Shore					-0.247	0.0485404	-0.166	0.331746	-0.114	0.786196
cg18797673	chr8	104039561		OpenSea	ATP6V1C1	5'UTR			-0.264	0.0485473	-0.331	0.00628455	-0.21	0.380711
cg02702692	chr11	71724504		OpenSea	NUMA1	Body			0.152	0.0485473	0.075	0.671093	0.046	0.909714
cg00804763	chr3	57967535		OpenSea					-0.225	0.0485473	-0.243	0.0184321	-0.168	0.439614
cg05355436	chr10	63520873		OpenSea	C10orf107	Body			0.257	0.0485473	0.273	0.0211965	0.156	0.617432
cg13950948	chr1	156627399	chr1:156627342-156627576	Island	BCAN	Body	1:156626256-156627998	Promoter_Associated	-0.383	0.0485848	-0.317	0.121042	-0.344	0.287343
cg22200569	chr15	80274248		OpenSea					-0.296	0.0488172	-0.337	0.0124506	-0.219	0.44674
cg13036546	chr6	30460576	chr6:30457369-30458175	S_Shelf	HLA-E	3'UTR			0.281	0.0488172	0.355	0.00586788	0.101	0.870314
cg02547494	chr19	12164421	chr19:12163326-12163560	S_Shore	ZNF878	TSS1500			-0.237	0.0488333	-0.207	0.0870265	-0.052	0.947288
cg14278300	chr1	167486978		OpenSea	CD247;CD247	Body;Body	1:167486693-167488230	Promoter_Associated_Cell_type_specific	0.198	0.0489466	0.225	0.0126254	0.132	0.5377
cg07573020	chr5	14707001		OpenSea	ANKH	3'UTR	5:14706472-14707306	Promoter_Associated_Cell_type_specific	0.258	0.0489541	0.289	0.0138493	0.11	0.820353
cg20752298	chr14	102304871		OpenSea	PPP2R5C;PPP2R5C;PPP2R5C;PPP2R5C;PPP2R5C	Body;Body;Body;Body;Body			-0.324	0.0490675	-0.173	0.599444	-0.068	0.950595
cg21923525	chr18	9474143	chr18:9474804-9475978	N_Shore	RALBP1	TSS1500			-0.188	0.0493129	-0.234	0.00673089	-0.157	0.342885
cg06367707	chr3	13087700		OpenSea	IQSEC1	Body	3:13087689-13088220	Unclassified	0.239	0.0494218	0.261	0.0175973	0.25	0.178611
cg14714225	chr8	1955214	chr8:1956926-1957177	N_Shore					-0.174	0.0495407	-0.194	0.0145121	-0.109	0.594323
cg13949836	chr9	127264292	chr9:127265170-127267659	N_Shore	NR5A1	Body			0.27	0.0495407	0.133	0.68018	0.028	0.981848
cg09131339	chr1	109914235		OpenSea	SORT1	Body			-0.238	0.0495591	-0.26	0.0172659	-0.162	0.524535
cg04226002	chr11	113953462	chr11:113953620-113953839	N_Shore	ZBTB16;ZBTB16	Body;Body	11:113953366-113953484	Unclassified_Cell_type_specific	-0.249	0.0497049	-0.26	0.0236154	-0.212	0.328344
cg22234930	chr15	72519739	chr15:72522131-72524238	N_Shelf	PKM2;PKM2;PKM2	5'UTR;5'UTR;5'UTR	15:72518461-72519760	Promoter_Associated	-0.337	0.0497615	-0.28	0.121894	-0.215	0.580759
cg01616228	chr6	21857295		OpenSea	CASC15	Body			-0.214	0.165874	-0.426	0.00166208	-0.321	0.130188
cg23956760	chr19	19178708	chr19:19174262-19174995	S_Shelf	SLC25A42	5'UTR			-0.213	0.0625331	-0.352	0.00166208	-0.221	0.221657
cg21078344	chr19	4968162	chr19:4968557-4969417	N_Shore	KDM4B	TSS1500			-0.192	0.0934487	-0.339	0.00166208	-0.231	0.158162
cg03143046	chr6	43758007		OpenSea					-0.216	0.0525135	-0.343	0.00166208	-0.162	0.443198
cg24185913	chr12	68575158		OpenSea			12:68574658-68575406	Unclassified_Cell_type_specific	0.22	0.0532721	0.347	0.00166208	0.139	0.590905
cg16321057	chr22	43291653		OpenSea	PACSIN2;PACSIN2;PACSIN2	Body;Body;Body			-0.232	0.0690632	-0.378	0.00166208	-0.217	0.301453
cg20461680	chr12	96390366	chr12:96389405-96389675	S_Shore	HAL;HAL;HAL	TSS1500;TSS1500;TSS1500			-0.217	0.0645606	-0.348	0.00166208	-0.204	0.287343
cg15521012	chr14	89824542		OpenSea	FOXN3;FOXN3	Body;Body			-0.221	0.0650879	-0.354	0.00166208	-0.221	0.254215
cg26899249	chr5	172352510		OpenSea	ERGIC1	Body			-0.154	0.341439	-0.354	0.00166208	-0.211	0.282813
cg25932290	chr15	89939252	chr15:89942592-89943853	N_Shelf	LOC254559	Body			-0.2	0.0561626	-0.31	0.00166208	-0.189	0.26947
cg02813355	chr12	116741780		OpenSea					-0.216	0.0537042	-0.333	0.00166208	-0.203	0.268945
cg27565599	chr14	23011708		OpenSea					0.25	0.0853772	0.414	0.00166208	0.229	0.338908
cg18011672	chr2	190522601	chr2:190526058-190526419	N_Shelf			2:190522495-190523479	Unclassified	0.24	0.0633445	0.377	0.00166208	0.216	0.315411
cg07369212	chr4	169432922		OpenSea	PALLD;PALLD	Body;Body	4:169432854-169433350	Unclassified_Cell_type_specific	0.303	0.127709	0.54	0.00166208	0.238	0.543417
cg25664353	chr6	114019348		OpenSea					-0.244	0.103694	-0.416	0.00166208	-0.224	0.365064
cg21696439	chr11	36374699		OpenSea	PRR5L	5'UTR	11:36374412-36374859	Unclassified_Cell_type_specific	0.252	0.072569	0.405	0.00166208	0.107	0.845261
cg14030719	chr20	32266794	chr20:32264596-32264813	S_Shore	E2F1	Body	20:32266633-32267094	Gene_Associated_Cell_type_specific	0.179	0.15298	0.33	0.00166208	0.106	0.76683
cg09098714	chr11	18637603		OpenSea	SPTY2D1	Body			-0.25	0.055196	-0.378	0.00181472	-0.198	0.396416
cg05200313	chr14	92960827		OpenSea	SLC24A4;SLC24A4;SLC24A4	3'UTR;3'UTR;3'UTR			-0.227	0.0537042	-0.342	0.00181472	-0.227	0.230452
cg20238328	chr14	22984699		OpenSea					0.093	0.710762	0.314	0.00202739	0.131	0.605177
cg16401045	chr6	108078096		OpenSea	SCML4;SCML4	Body;5'UTR			0.116	0.626319	0.345	0.00204992	0.1	0.820554
cg06232874	chr19	52265175		OpenSea	FPR2;FPR2	TSS1500;5'UTR			-0.211	0.077869	-0.335	0.00210192	-0.193	0.32862
cg22135566	chr12	124416315		OpenSea	DNAH10	Body	12:124416137-124416889	Unclassified_Cell_type_specific	0.202	0.0686892	0.313	0.00213409	0.189	0.300006
cg11749142	chr7	30197085		OpenSea	MTURN	Body	7:30196771-30197287	Gene_Associated_Cell_type_specific	0.295	0.092635	0.48	0.00213409	0.176	0.703641
cg00980622	chr14	75884845		OpenSea					-0.191	0.17217	-0.351	0.00213409	-0.228	0.261568
cg15334250	chr3	184297495	chr3:184301117-184302134	N_Shelf	EPHB3	Body			-0.221	0.0859765	-0.354	0.00213409	-0.178	0.454938
cg12182708	chr10	99223744		OpenSea	MMS19	Body	10:99223379-99223872	Gene_Associated_Cell_type_specific	-0.144	0.44985	-0.349	0.00220007	-0.16	0.539888
cg17833746	chr17	40489785		OpenSea	STAT3;STAT3;STAT3	Body;Body;Body	17:40489416-40489920	Unclassified	0.235	0.0810032	0.37	0.00225503	0.202	0.386301
cg06022374	chr5	102357262		OpenSea	PAM;PAM;PAM;PAM;PAM;PAM	Body;Body;Body;Body;Body;Body			-0.286	0.0899626	-0.46	0.00225503	-0.289	0.280584
cg13710553	chr7	129598625		OpenSea					-0.182	0.05843	-0.272	0.00231529	-0.18	0.254215
cg23468927	chr11	67206263	chr11:67203319-67203662	S_Shelf	CORO1B;CORO1B;PTPRCAP	Body;Body;TSS1500	11:67205850-67206525	Promoter_Associated	0.125	0.32185	0.266	0.00239033	0.166	0.286413
cg05768005	chr17	8094486	chr17:8092418-8093706	S_Shore	C17orf59	TSS1500			-0.306	0.105355	-0.502	0.00241873	-0.365	0.175794
cg09533845	chr8	81290007		OpenSea			8:81289389-81290285	Unclassified_Cell_type_specific	0.133	0.403091	0.303	0.00250439	0.063	0.910057
cg16519762	chr17	7792134	chr17:7788261-7789091	S_Shelf	CHD3;CHD3;CHD3	Body;TSS200;TSS200	17:7791365-7793314	Promoter_Associated	0.251	0.071553	0.383	0.00250439	0.176	0.550155
cg13429095	chr1	206913187		OpenSea			1:206912328-206913350	Promoter_Associated	0.173	0.193339	0.317	0.00263356	0.176	0.388129
cg12404279	chr11	44897089		OpenSea	TSPAN18	5'UTR			-0.224	0.100353	-0.359	0.00263356	-0.216	0.322513
cg01541570	chr10	99168386		OpenSea					-0.175	0.190991	-0.319	0.0027077	-0.208	0.270526
cg11896345	chr17	1532217	chr17:1531110-1533229	Island	SLC43A2	TSS200	17:1531551-1532617	Promoter_Associated	0.104	0.485945	0.255	0.0027077	0.115	0.574143
cg15321306	chr12	46918065		OpenSea			12:46917566-46918066	Promoter_Associated_Cell_type_specific	0.221	0.055663	0.319	0.00272435	0.186	0.34948
cg22082455	chr1	78221959	chr1:78224843-78225650	N_Shelf	USP33;USP33;USP33	5'UTR;5'UTR;5'UTR			0.198	0.0549287	0.286	0.00272435	0.101	0.746266
cg15209200	chr4	38511227		OpenSea	LINC01258	Body	4:38511049-38511574	Unclassified_Cell_type_specific	0.204	0.064625	0.302	0.00276636	0.18	0.331953
cg25723331	chr11	44613980		OpenSea	CD82;CD82	5'UTR;5'UTR			-0.192	0.0855211	-0.299	0.00277329	-0.171	0.365137
cg19069360	chr12	1922058		OpenSea	CACNA2D4	Body			-0.188	0.162715	-0.329	0.00288547	-0.184	0.389502
cg09982570	chr15	31398889		OpenSea	TRPM1	Body			-0.174	0.299748	-0.352	0.0029437	-0.18	0.47133
cg07236647	chr2	106472964		OpenSea	NCK2;NCK2;NCK2	Body;Body;Body	2:106472695-106473833	Unclassified_Cell_type_specific	0.185	0.123153	0.305	0.0029437	0.163	0.433742
cg03035489	chr7	30362155		OpenSea	ZNRF2	Body	7:30361765-30362246	Unclassified	0.163	0.216681	0.304	0.0029437	0.069	0.898882
cg16504019	chr16	20817429	chr16:20817500-20818514	N_Shore	ERI2;ERI2;LOC81691;LOC81691	Body;Body;TSS1500;TSS1500	16:20817376-20818554	Promoter_Associated	-0.235	0.0700951	-0.35	0.00296197	-0.108	0.814165
cg27424261	chr2	15317393		OpenSea	NBAS;NBAS	Body;Body	2:15317073-15317640	Unclassified_Cell_type_specific	0.214	0.0949136	0.335	0.00296197	0.133	0.681775
cg15224833	chr14	89951037		OpenSea	FOXN3	5'UTR			-0.195	0.112051	-0.314	0.00296197	-0.175	0.39473
cg05324021	chr2	182339362		OpenSea	ITGA4	Body			-0.111	0.831728	-0.467	0.00296197	-0.215	0.564938
cg11259727	chr2	175465297		OpenSea	WIPF1;WIPF1	5'UTR;5'UTR			0.15	0.0549467	0.214	0.00296197	0.089	0.651548
cg14788242	chr3	127773954	chr3:127770741-127771624	S_Shelf	SEC61A1	Body	3:127773882-127774065	Promoter_Associated_Cell_type_specific	-0.183	0.129242	-0.304	0.00301576	-0.156	0.471869
cg02679745	chr9	139927646	chr9:139925243-139925996	S_Shore	C9orf139;FUT7	Body;TSS1500			-0.22	0.0762709	-0.331	0.00301576	-0.222	0.265448
cg23501193	chr12	51700451		OpenSea	BIN2;BIN2;BIN2;BIN2	Body;Body;Body;5'UTR			-0.173	0.316743	-0.355	0.00301576	-0.234	0.272486
cg27377289	chr7	7812273		OpenSea			7:7812242-7812313	Unclassified_Cell_type_specific	0.195	0.255615	0.377	0.00301576	0.172	0.575209
cg23623828	chr1	36906747		OpenSea	OSCP1;OSCP1	Body;Body			-0.226	0.0537042	-0.32	0.00301576	-0.247	0.157083
cg06394653	chr3	32599360		OpenSea	DYNC1LI1	Body			-0.227	0.38349	-0.496	0.00301576	-0.323	0.28101
cg17460043	chr2	146081510		OpenSea					0.222	0.178741	0.393	0.00301576	0.187	0.543417
cg16389869	chr21	16869510		OpenSea					-0.241	0.076795	-0.363	0.00301576	-0.218	0.336365
cg01723892	chr1	233004866		OpenSea					-0.211	0.11068	-0.338	0.00301576	-0.191	0.388129
cg22469143	chr2	85933851		OpenSea			2:85933653-85934804	Unclassified	-0.182	0.122954	-0.298	0.00301576	-0.208	0.241038
cg08041736	chr5	173230170		OpenSea					-0.199	0.121033	-0.324	0.00304635	-0.241	0.180534
cg20894640	chr12	19557334		OpenSea					0.232	0.0651459	0.339	0.00304635	0.117	0.766992
cg16672147	chr2	236636037		OpenSea	AGAP1;AGAP1;AGAP1	Body;Body;Body			-0.19	0.0620421	-0.275	0.00304635	-0.179	0.283245
cg01763333	chr2	216489343		OpenSea	LINC00607	Body			-0.188	0.255671	-0.36	0.00304635	-0.176	0.52456
cg02111865	chr2	30371990	chr2:30369311-30370921	S_Shore	YPEL5;YPEL5;YPEL5;YPEL5	5'UTR;5'UTR;5'UTR;5'UTR			-0.248	0.126628	-0.407	0.00304944	-0.257	0.301453
cg16727006	chr16	87470545		OpenSea	ZCCHC14	Body	16:87470340-87470595	Unclassified_Cell_type_specific	0.15	0.190337	0.268	0.00306935	0.12	0.595691
cg11246303	chr15	51481955		OpenSea					-0.196	0.171719	-0.342	0.00306935	-0.164	0.540314
cg01462353	chr2	169939873		OpenSea	DHRS9;DHRS9;DHRS9;DHRS9	Body;Body;Body;Body			-0.204	0.202196	-0.37	0.00306935	-0.176	0.549563
cg01771871	chr8	81989312		OpenSea	PAG1	5'UTR			0.145	0.481827	0.347	0.0030773	0.142	0.669088
cg20481655	chr14	22979162		OpenSea					0.127	0.470963	0.299	0.0030773	0.152	0.489503
cg14043233	chr1	185250631		OpenSea	SWT1;SWT1	Body;Body	1:185250262-185250802	Unclassified	0.224	0.0884216	0.342	0.0030773	0.153	0.596809
cg12770539	chr7	36304062		OpenSea	EEPD1	Body			-0.15	0.239853	-0.282	0.0030773	-0.192	0.263016
cg07715304	chr6	118978256		OpenSea	CEP85L	5'UTR	6:118978051-118978318	Unclassified_Cell_type_specific	0.246	0.113391	0.394	0.0030773	0.195	0.513541
cg18655807	chr8	104418702		OpenSea	SLC25A32;SLC25A32;SLC25A32	Body;Body;Body	8:104418571-104419015	Unclassified_Cell_type_specific	0.087	0.6502	0.252	0.00308029	0.12	0.547215
cg22706130	chr4	76624378		OpenSea					-0.187	0.079317	-0.28	0.00309393	-0.166	0.354761
cg15324996	chr3	187693346		OpenSea					0.169	0.244085	0.319	0.00313904	0.188	0.361567
cg24104249	chr1	247600998		OpenSea	NLRP3;NLRP3;NLRP3;NLRP3;NLRP3;NLRP3	Body;Body;Body;Body;Body;Body			-0.219	0.0701238	-0.322	0.0031425	-0.116	0.74924
cg22139830	chr2	64642025		OpenSea					-0.239	0.220799	-0.44	0.00314806	-0.161	0.74104
cg18938128	chr16	3331537	chr16:3332472-3333847	N_Shore					-0.181	0.112674	-0.288	0.00316264	-0.119	0.666087
cg09826895	chr1	111744309	chr1:111746337-111747303	N_Shelf	DENND2D	TSS1500			0.158	0.214288	0.288	0.00316264	0.05	0.940042
cg13080316	chr5	150114219		OpenSea	DCTN4;DCTN4;DCTN4	Body;Body;Body			-0.224	0.0822227	-0.336	0.00316264	-0.21	0.320643
cg08514846	chr7	12761954		OpenSea					-0.212	0.219099	-0.388	0.00319106	-0.267	0.261195
cg12136387	chr12	116820108		OpenSea					-0.187	0.0859765	-0.283	0.00319106	-0.154	0.434316
cg08412044	chr13	110055568		OpenSea					-0.302	0.0516017	-0.418	0.00319136	-0.244	0.372202
cg23560026	chr11	93271223		OpenSea	SMCO4	5'UTR			-0.21	0.067706	-0.305	0.00319136	-0.207	0.266994
cg13240557	chr3	52906562		OpenSea	TMEM110-MUSTN1;TMEM110	Body;Body			-0.165	0.181205	-0.289	0.00319136	-0.15	0.474054
cg19624780	chr10	31986373		OpenSea					-0.161	0.177051	-0.281	0.00319136	-0.132	0.565249
cg19848778	chr11	12217329		OpenSea	MICAL2;MICAL2;MICAL2;MICAL2;MICAL2;MICAL2;MICAL2	Body;Body;Body;Body;Body;Body;Body	11:12217277-12217662	Unclassified_Cell_type_specific	0.128	0.229232	0.235	0.00325582	0.084	0.757628
cg03864696	chr17	66180795		OpenSea					0.13	0.295841	0.255	0.00334762	0.116	0.59687
cg09669125	chr5	149318703		OpenSea	PDE6A	Body			-0.149	0.392818	-0.322	0.00336638	-0.157	0.536979
cg23089177	chr7	30196932		OpenSea	MTURN	Body	7:30196771-30197287	Gene_Associated_Cell_type_specific	0.24	0.075119	0.353	0.00338842	0.126	0.758231
cg12796974	chr1	24234375		OpenSea	CNR2	5'UTR			-0.223	0.0604665	-0.316	0.00349199	-0.204	0.300006
cg03267730	chr6	151814565	chr6:151814980-151815527	N_Shore	CCDC170	TSS1500			-0.234	0.053809	-0.324	0.00350519	-0.256	0.158342
cg24094541	chr15	52789119		OpenSea	MYO5A;MYO5A	Body;Body			-0.198	0.124931	-0.318	0.00350519	-0.248	0.16751
cg21027759	chr1	206970717		OpenSea	IL19	TSS1500			-0.258	0.0515046	-0.355	0.00355303	-0.201	0.405305
cg20682563	chr5	133460874		OpenSea	TCF7;TCF7;TCF7;TCF7;TCF7;TCF7;TCF7	Body;Body;Body;Body;Body;Body;Body			0.125	0.315327	0.249	0.00356839	0.18	0.230452
cg03249630	chr10	90611782		OpenSea	ANKRD22	TSS200			-0.187	0.340484	-0.382	0.00356839	-0.257	0.27967
cg17460386	chr1	207095668		OpenSea	FAIM3;FAIM3;FAIM3	5'UTR;TSS1500;TSS1500	1:207095133-207095790	Unclassified	0.118	0.525895	0.289	0.00356839	0.082	0.851309
cg07772362	chr17	48986020		OpenSea					-0.21	0.182811	-0.364	0.00356839	-0.22	0.352728
cg21858904	chr1	55411328		OpenSea			1:55410598-55411780	Unclassified	-0.2	0.236403	-0.368	0.00356839	-0.184	0.522108
cg13820899	chr2	42991343		OpenSea	OXER1;OXER1	5'UTR;1stExon	2:42991242-42991377	Unclassified_Cell_type_specific	-0.174	0.101051	-0.267	0.00356839	-0.172	0.303272
cg03971249	chr3	14439303		OpenSea					-0.221	0.0609862	-0.311	0.00357025	-0.178	0.399077
cg01040649	chr3	186738320		OpenSea	ST6GAL1;ST6GAL1;ST6GAL1	5'UTR;TSS1500;5'UTR	3:186738206-186738508	Unclassified_Cell_type_specific	0.15	0.547473	0.375	0.00359067	0.127	0.787742
cg20565652	chr12	27687275		OpenSea	PPFIBP1;PPFIBP1;PPFIBP1;PPFIBP1	5'UTR;5'UTR;5'UTR;5'UTR			0.158	0.0561626	0.219	0.00359067	0.105	0.559751
cg14723713	chr6	159513945		OpenSea					-0.181	0.279406	-0.348	0.00359067	-0.176	0.51172
cg10258105	chr17	1775344		OpenSea	RPA1	Body	17:1774902-1775596	Unclassified_Cell_type_specific	0.262	0.052366	0.359	0.00359067	0.157	0.633411
cg15559110	chr9	107592570		OpenSea	ABCA1	Body			-0.214	0.0922432	-0.324	0.00360123	-0.174	0.461109
cg14218899	chr7	16853004		OpenSea					-0.256	0.145346	-0.421	0.00360873	-0.257	0.348885
cg26019173	chr11	62584817		OpenSea	STX5;STX5	Body;Body			-0.206	0.0856457	-0.307	0.00360873	-0.185	0.355073
cg05866193	chr1	182367110		OpenSea					-0.214	0.0822836	-0.316	0.00360873	-0.199	0.323403
cg19282986	chr3	15329313		OpenSea	SH3BP5;SH3BP5	Body;5'UTR			-0.224	0.137967	-0.364	0.00367498	-0.197	0.455839
cg01140719	chr4	40616224		OpenSea	RBM47	5'UTR			0.172	0.0649522	0.243	0.00371018	0.117	0.561119
cg15052503	chr2	161247805		OpenSea	RBMS1;RBMS1	Body;Body			-0.173	0.18451	-0.299	0.00372298	-0.226	0.189931
cg10894156	chr10	12307786		OpenSea					-0.184	0.108206	-0.284	0.00372298	-0.177	0.336259
cg09767011	chr6	22036696		OpenSea	CASC15	Body			0.131	0.424715	0.287	0.00372298	0.156	0.451297
cg11243561	chr20	48317237		OpenSea	B4GALT5	Body			-0.285	0.0937429	-0.429	0.00373681	-0.393	0.130188
cg16673748	chr8	130696161		OpenSea					-0.172	0.179206	-0.294	0.003826	-0.249	0.150938
cg08472553	chr5	175116770		OpenSea					-0.213	0.131333	-0.341	0.003826	-0.223	0.301453
cg21805118	chr12	122712153	chr12:122710054-122711371	S_Shore	DIABLO;DIABLO;DIABLO;DIABLO	TSS200;TSS200;TSS200;TSS200			0.123	0.521644	0.297	0.00385416	0.063	0.917148
cg00680285	chr2	176326854		OpenSea					-0.234	0.0655821	-0.331	0.00386676	-0.226	0.275261
cg02505177	chr10	103574626	chr10:103577394-103578256	N_Shelf	MGEA5;MGEA5	Body;Body	10:103574594-103574850	Promoter_Associated_Cell_type_specific	0.158	0.103931	0.242	0.00386676	0.101	0.674573
cg08956208	chr18	74810259		OpenSea	MBP;MBP	Body;Body			-0.199	0.284694	-0.381	0.00386676	-0.299	0.175488
cg27060295	chr7	8171773		OpenSea	ICA1;ICA1;ICA1;ICA1	Body;Body;Body;Body	7:8171526-8172246	Promoter_Associated	0.165	0.111059	0.255	0.00386676	0.105	0.684808
cg22813992	chr11	64114682	chr11:64112327-64112607	S_Shelf	CCDC88B	Body			-0.214	0.0888073	-0.317	0.00386676	-0.174	0.447702
cg18343138	chr16	10722872	chr16:10721407-10721647	S_Shore	TEKT5	Body			-0.207	0.0600626	-0.287	0.00386676	-0.209	0.237612
cg23488060	chr9	95544497		OpenSea					0.164	0.187551	0.283	0.00388491	0.079	0.859631
cg01013931	chr16	2576082	chr16:2577802-2578367	N_Shore	AMDHD2;AMDHD2	Body;Body			-0.166	0.137264	-0.268	0.00388491	-0.206	0.189462
cg04794690	chr1	17768059	chr1:17764072-17765811	S_Shelf					-0.282	0.0753111	-0.407	0.00388491	-0.284	0.26676
cg12927730	chr2	97260774		OpenSea	KIAA1310;KIAA1310	3'UTR;3'UTR	2:97260164-97260854	Promoter_Associated_Cell_type_specific	0.161	0.134347	0.258	0.00388491	0.082	0.818063
cg04430911	chr1	36914349	chr1:36915796-36916324	N_Shore	OSCP1;OSCP1	Body;Body			-0.146	0.179206	-0.249	0.00388491	-0.166	0.290142
cg18637746	chr2	225435124		OpenSea	CUL3;CUL3;CUL3	TSS1500;Body;Body			-0.228	0.201127	-0.398	0.00388491	-0.327	0.152826
cg06568945	chr8	103299694		OpenSea	UBR5;UBR5	Body;Body	8:103299554-103300000	Gene_Associated_Cell_type_specific	0.241	0.134799	0.386	0.00388491	0.257	0.290948
cg03842934	chr14	22978281		OpenSea					0.154	0.307022	0.301	0.00388491	0.148	0.547931
cg14060758	chr14	23548087		OpenSea	ACIN1;ACIN1;ACIN1	Body;Body;Body			-0.223	0.0579562	-0.308	0.00390521	-0.167	0.459605
cg13709520	chr15	74804769		OpenSea					-0.191	0.224138	-0.342	0.00393393	-0.201	0.388129
cg01643513	chr12	57674078		OpenSea	R3HDM2	Body	12:57673915-57674480	Unclassified_Cell_type_specific	0.135	0.360428	0.276	0.00393982	0.173	0.335709
cg06893295	chr17	72637916		OpenSea					-0.224	0.053068	-0.304	0.00393982	-0.146	0.568116
cg12369367	chr8	25096974		OpenSea	DOCK5	Body			-0.222	0.0651459	-0.312	0.00406289	-0.19	0.360113
cg20055861	chr15	68055293		OpenSea	MAP2K5;MAP2K5	Body;Body	15:68055238-68055620	Unclassified	0.227	0.067152	0.32	0.00407284	0.16	0.537978
cg25064490	chr1	182116473		OpenSea					-0.205	0.154291	-0.337	0.00408762	-0.205	0.360406
cg26919551	chr10	75681949		OpenSea	C10orf55	5'UTR	10:75681730-75682141	Unclassified	0.146	0.215491	0.259	0.00408926	0.127	0.550712
cg05209461	chr3	49389917		OpenSea					-0.165	0.321035	-0.324	0.00410778	-0.189	0.397259
cg24802001	chr14	75737426		OpenSea					0.108	0.651156	0.302	0.00413871	0.1	0.807107
cg01515803	chr13	51289817		OpenSea	DLEU7	Body			-0.184	0.124637	-0.289	0.00418866	-0.154	0.479716
cg12038298	chr11	1951814	chr11:1950353-1950658	S_Shore	TNNT3;TNNT3;TNNT3;TNNT3	Body;Body;Body;Body			0.115	0.315327	0.224	0.00418866	0.132	0.391634
cg26548834	chr7	4752951		OpenSea	FOXK1	Body	7:4752896-4753159	Unclassified_Cell_type_specific	-0.196	0.146166	-0.318	0.00418866	-0.17	0.475672
cg24514600	chr8	128805414	chr8:128806081-128806899	N_Shore	PVT1	TSS1500			-0.159	0.444919	-0.351	0.00418866	-0.272	0.187749
cg13523445	chr14	70119857		OpenSea	SUSD6	5'UTR			-0.222	0.0620078	-0.307	0.00419059	-0.158	0.513575
cg11012616	chr14	35835542	chr14:35838239-35838628	N_Shelf					-0.179	0.0966448	-0.268	0.00419073	-0.172	0.323919
cg19760612	chr3	196997566		OpenSea	DLG1;DLG1;DLG1;DLG1	Body;Body;Body;Body			-0.178	0.10265	-0.268	0.00420051	-0.152	0.427147
cg01600676	chr11	73310242	chr11:73308799-73309500	S_Shore	FAM168A;FAM168A;FAM168A	TSS1500;TSS1500;TSS1500			-0.179	0.165069	-0.297	0.00420051	-0.119	0.709514
cg12323063	chr17	67497879		OpenSea	MAP2K6	Body			-0.15	0.33444	-0.298	0.00420463	-0.132	0.642356
cg13902777	chr4	82646474		OpenSea					0.12	0.19195	0.206	0.00421042	0.115	0.444403
cg22708284	chr1	207644348		OpenSea	CR2;CR2;CR2;CR2	ExonBnd;ExonBnd;Body;Body			0.191	0.185418	0.325	0.00421061	0.141	0.658494
cg27230882	chr1	110976749		OpenSea					-0.224	0.0876664	-0.328	0.00421061	-0.2	0.364258
cg08514932	chr21	36217108		OpenSea	RUNX1;RUNX1;RUNX1	Body;Body;Body	21:36216984-36217177	Gene_Associated	-0.196	0.106348	-0.297	0.00421061	-0.189	0.328779
cg00308563	chr2	106473189		OpenSea	NCK2;NCK2;NCK2	Body;Body;Body	2:106472695-106473833	Unclassified_Cell_type_specific	0.237	0.199084	0.409	0.00421061	0.113	0.866629
cg16301617	chr17	76128906	chr17:76127521-76128406	S_Shore	TMC8;TMC6	Body;TSS1500			0.107	0.588415	0.275	0.00421061	0.041	0.954511
cg22242539	chr17	1665220		OpenSea	SERPINF1	TSS200			-0.152	0.1051	-0.23	0.0042187	-0.122	0.490436
cg07534211	chr16	31363565		OpenSea					-0.196	0.104341	-0.297	0.00424122	-0.264	0.130188
cg16640599	chr4	119732131		OpenSea	SEC24D	Body			-0.198	0.10464	-0.299	0.00424693	-0.185	0.353551
cg06755438	chr2	219885614		OpenSea	CCDC108	Body			-0.184	0.141856	-0.295	0.00427409	-0.161	0.465207
cg24811892	chr15	72632325		OpenSea					-0.217	0.0609862	-0.299	0.00427409	-0.156	0.50527
cg22092521	chr19	859330	chr19:860517-862123	N_Shore	CFD	TSS1500			-0.214	0.0578887	-0.291	0.00429345	-0.168	0.415313
cg24431964	chr2	28618389	chr2:28612964-28616748	S_Shore	FLJ31356;FOSL2	TSS1500;Body	2:28617440-28618889	Promoter_Associated	-0.193	0.159429	-0.317	0.00429345	-0.207	0.316289
cg02432022	chr6	139656042		OpenSea					-0.184	0.378472	-0.38	0.00429345	-0.204	0.477436
cg02184418	chr1	32715449	chr1:32713918-32714186	S_Shore	LCK	TSS1500	1:32715300-32716350	Promoter_Associated	0.159	0.199594	0.274	0.00429591	0.095	0.786661
cg25683631	chr1	20405033		OpenSea	PLA2G5	5'UTR			0.193	0.0703403	0.271	0.00430206	0.209	0.189931
cg13289177	chr2	109204340		OpenSea	LIMS1;LIMS1;LIMS1	TSS1500;TSS1500;Body			-0.144	0.280416	-0.27	0.00432099	-0.132	0.563375
cg20775671	chr10	75662350		OpenSea					-0.252	0.0547346	-0.34	0.00432099	-0.26	0.197845
cg19329549	chr10	7235227		OpenSea	SFMBT2;SFMBT2	Body;Body	10:7234535-7235777	Promoter_Associated	0.265	0.114774	0.406	0.00433003	0.214	0.499792
cg12140830	chr10	111770192	chr10:111767087-111768355	S_Shore	ADD3;ADD3;ADD3	5'UTR;5'UTR;5'UTR	10:111769754-111770295	Promoter_Associated	0.21	0.0834202	0.303	0.00433385	0.136	0.63711
cg17956785	chr22	30649441		OpenSea					-0.166	0.239869	-0.298	0.00433937	-0.117	0.722741
cg22396850	chr17	41121153		OpenSea	AARSD1;AARSD1;AARSD1;AARSD1	3'UTR;Body;3'UTR;Body			-0.199	0.0816692	-0.287	0.00434477	-0.19	0.303272
cg00085812	chr16	30189885		OpenSea					-0.227	0.0822798	-0.327	0.00436953	-0.261	0.175488
cg22625831	chr4	164478271		OpenSea	MARCH1;MARCH1	Body;Body			-0.238	0.0691373	-0.333	0.00437327	-0.225	0.292089
cg00179026	chr6	155654609		OpenSea					0.246	0.079317	0.351	0.00439162	0.213	0.375261
cg11561701	chr22	21259095		OpenSea					-0.216	0.115768	-0.33	0.00439458	-0.205	0.352728
cg22061818	chr9	115258067		OpenSea	KIAA1958;KIAA1958;KIAA1958	5'UTR;5'UTR;5'UTR			-0.187	0.29249	-0.354	0.00439458	-0.179	0.538962
cg14396932	chr11	115578395		OpenSea					-0.22	0.18788	-0.373	0.00439458	-0.195	0.509863
cg19157819	chr10	75405260	chr10:75407413-75407706	N_Shelf	SYNPO2L;SYNPO2L	3'UTR;3'UTR			-0.192	0.136197	-0.303	0.00439458	-0.189	0.352728
cg12781397	chr13	40353985		OpenSea	COG6	Body	13:40353615-40354059	Unclassified_Cell_type_specific	0.197	0.0790466	0.281	0.00439458	0.076	0.872382
cg25642020	chr19	4975105		OpenSea	KDM4B	5'UTR			-0.244	0.0622019	-0.336	0.00439458	-0.2	0.392262
cg09883673	chr9	124160814		OpenSea					-0.174	0.158617	-0.283	0.00441437	-0.166	0.405133
cg14292442	chr11	74173896		OpenSea	KCNE3	5'UTR			-0.166	0.266165	-0.306	0.00444767	-0.184	0.380454
cg06746829	chr1	17424524		OpenSea	PADI2	Body			-0.222	0.0547085	-0.298	0.00444767	-0.172	0.417497
cg17611093	chr2	233739114	chr2:233740668-233741879	N_Shore	C2orf82	Body			-0.139	0.076795	-0.198	0.00444767	-0.135	0.286413
cg26194172	chr5	96221731		OpenSea	ERAP2;ERAP2	Body;Body	5:96221427-96222050	Unclassified	0.248	0.0863335	0.36	0.00444767	0.211	0.404719
cg24121905	chr6	2794679		OpenSea			6:2794646-2794885	Unclassified_Cell_type_specific	-0.187	0.242151	-0.335	0.00446626	-0.168	0.547931
cg18430255	chr10	121028978		OpenSea	GRK5	Body	10:121028107-121029024	Promoter_Associated	0.157	0.320577	0.303	0.00460964	0.088	0.855026
cg00239751	chr1	2082848	chr1:2082314-2082529	S_Shore	PRKCZ;PRKCZ;PRKCZ;PRKCZ	Body;Body;Body;Body			-0.18	0.19195	-0.305	0.00462699	-0.177	0.415619
cg02327894	chr19	6479667	chr19:6475222-6475998	S_Shelf	DENND1C	Body	19:6479500-6479858	Unclassified_Cell_type_specific	0.261	0.280063	0.485	0.00462699	0.341	0.270526
cg05625314	chr4	70579593		OpenSea					-0.083	0.852286	-0.347	0.00462699	-0.179	0.524535
cg16396907	chr11	114229775		OpenSea					-0.293	0.0853366	-0.423	0.00462699	-0.156	0.761461
cg26400113	chr6	138120219		OpenSea			6:138120108-138120411	Unclassified_Cell_type_specific	0.31	0.0589102	0.42	0.00463112	0.2	0.591781
cg23056811	chr1	159815921		OpenSea	C1orf204	Body			-0.205	0.0658575	-0.284	0.00464283	-0.15	0.50408
cg20337297	chr4	2143627		OpenSea	POLN	Body			0.192	0.0959866	0.282	0.00469093	0.167	0.401841
cg07285167	chr1	36948981		OpenSea	CSF3R;CSF3R;CSF3R;CSF3R	TSS1500;TSS1500;TSS1500;TSS1500			-0.213	0.133172	-0.333	0.00469093	-0.148	0.651154
cg25643932	chr10	29912856		OpenSea	SVIL;SVIL	5'UTR;5'UTR			-0.222	0.0544308	-0.295	0.00470095	-0.182	0.366877
cg09919577	chr12	124416666		OpenSea	DNAH10;DNAH10	ExonBnd;Body	12:124416137-124416889	Unclassified_Cell_type_specific	0.194	0.159481	0.315	0.00470095	0.105	0.807825
cg23723486	chr7	101361745		OpenSea					-0.21	0.0811529	-0.299	0.00472129	-0.178	0.396055
cg25213720	chr5	176734343	chr5:176734599-176734944	N_Shore	MXD3;MXD3	3'UTR;Body			-0.235	0.123794	-0.361	0.00473495	-0.245	0.29399
cg00677533	chr4	48333846		OpenSea					-0.172	0.297685	-0.323	0.00474466	-0.15	0.614424
cg10859424	chr3	105157823		OpenSea	ALCAM;ALCAM;ALCAM;ALCAM	Body;Body;Body;Body			-0.237	0.0716152	-0.331	0.00474466	-0.175	0.504249
cg01686975	chr7	138816336	chr7:138818387-138818598	N_Shelf			7:138816327-138816403	Unclassified_Cell_type_specific	-0.216	0.166538	-0.354	0.00475278	-0.197	0.461187
cg07141614	chr14	93114401		OpenSea	RIN3	Body			-0.237	0.0500076	-0.312	0.00475278	-0.16	0.532085
cg12387480	chr5	82665024		OpenSea					-0.27	0.11333	-0.408	0.00475362	-0.243	0.396055
cg24595580	chr15	100890996	chr15:100890242-100890494	S_Shore	FLJ42289;FLJ42289	TSS1500;TSS200			-0.215	0.0996416	-0.317	0.00475362	-0.198	0.355008
cg18963652	chr6	138133095		OpenSea					-0.236	0.0651459	-0.324	0.00475362	-0.241	0.23815
cg01042641	chr16	1575979	chr16:1574515-1574986	S_Shore	IFT140	Body			0.1	0.585809	0.253	0.00478776	0.118	0.606957
cg03423235	chr18	61536682		OpenSea					-0.232	0.0607436	-0.314	0.00478776	-0.248	0.189462
cg14768164	chr2	145025049		OpenSea	GTDC1;GTDC1	5'UTR;5'UTR	2:145024725-145025102	Unclassified_Cell_type_specific	0.095	0.697497	0.278	0.00478776	0.084	0.845261
cg13901957	chr17	29907534		OpenSea					-0.25	0.100852	-0.369	0.00478776	-0.187	0.54441
cg09043230	chr16	71844102	chr16:71841923-71843101	S_Shore	AP1G1;AP1G1	TSS1500;TSS1500			-0.223	0.0563118	-0.298	0.00478776	-0.211	0.268945
cg08245053	chr11	2965555	chr11:2965785-2966102	N_Shore					0.143	0.538863	0.339	0.00479459	0.099	0.855952
cg27554953	chr6	108062292		OpenSea	SCML4;SCML4	Body;Body	6:108061890-108062606	Promoter_Associated	0.209	0.120589	0.319	0.00479459	0.132	0.699129
cg13424393	chr17	80569923	chr17:80571395-80571701	N_Shore					-0.162	0.351772	-0.321	0.00479989	-0.223	0.283245
cg10877430	chr12	113527336	chr12:113530914-113531476	N_Shelf	DTX1	Body	12:113526912-113527882	Unclassified_Cell_type_specific	0.129	0.141786	0.204	0.00480189	0.08	0.736268
cg13207753	chr17	42410950		OpenSea					-0.2	0.0950385	-0.291	0.00480189	-0.159	0.479967
cg26438294	chr16	85569355		OpenSea					-0.161	0.205834	-0.274	0.00480189	-0.123	0.64641
cg21159128	chr1	54693933		OpenSea	SSBP3;SSBP3;SSBP3	Body;Body;Body			-0.194	0.0559699	-0.258	0.00480189	-0.07	0.874013
cg18329572	chr11	60741081		OpenSea	CD6;CD6;CD6;CD6	Body;Body;Body;Body			0.272	0.0672119	0.375	0.00480189	0.153	0.709067
cg19160629	chr11	116742145		OpenSea	SIK3	Body			-0.176	0.165948	-0.287	0.00480189	-0.164	0.43681
cg02906707	chr15	101974405		OpenSea	PCSK6;PCSK6;PCSK6;PCSK6;PCSK6;PCSK6;PCSK6	Body;Body;Body;Body;Body;Body;Body			-0.141	0.428128	-0.299	0.00480189	-0.148	0.568203
cg15418499	chr11	112028288		OpenSea	IL18	5'UTR			-0.237	0.0922722	-0.344	0.00480189	-0.194	0.44828
cg00593607	chr12	93530780		OpenSea					-0.193	0.138432	-0.301	0.00480189	-0.162	0.494132
cg10635205	chr21	34760799		OpenSea					-0.245	0.14973	-0.389	0.00480189	-0.194	0.561679
cg03528150	chr2	9239737		OpenSea			2:9239561-9239899	Unclassified_Cell_type_specific	0.144	0.468391	0.319	0.00480189	0.156	0.576436
cg13917925	chr3	35701161		OpenSea	ARPP21;ARPP21;ARPP21	5'UTR;5'UTR;5'UTR			0.18	0.111583	0.269	0.00480189	0.094	0.7907
cg02822894	chr2	105940459		OpenSea	TGFBRAP1;TGFBRAP1	5'UTR;5'UTR			-0.214	0.1244	-0.327	0.00480189	-0.16	0.580195
cg09831748	chr12	125111063		OpenSea					-0.221	0.120589	-0.337	0.00480189	-0.187	0.467698
cg05927789	chr2	47171414	chr2:47167858-47168978	S_Shelf	TTC7A	Body	2:47170800-47171647	Promoter_Associated_Cell_type_specific	0.133	0.455045	0.29	0.00482404	0.133	0.629015
cg04058080	chr3	15329284		OpenSea	SH3BP5;SH3BP5	Body;5'UTR			-0.203	0.192368	-0.34	0.00486766	-0.219	0.340464
cg06397202	chr2	105716666		OpenSea	UTAT33	Body			-0.157	0.419608	-0.331	0.0048928	-0.119	0.780744
cg26779905	chr12	102269622	chr12:102270754-102271801	N_Shore	DRAM1	TSS1500			-0.238	0.064853	-0.324	0.00489344	-0.153	0.606957
cg25107997	chr3	13499368		OpenSea					-0.192	0.0837165	-0.273	0.00490929	-0.166	0.388129
cg09006159	chr2	98329811		OpenSea	ZAP70	TSS1500	2:98329743-98330828	Promoter_Associated_Cell_type_specific	0.054	0.859611	0.229	0.00490929	0.008	0.992624
cg05703000	chr14	22978979		OpenSea					0.071	0.839423	0.281	0.00493365	0.13	0.624253
cg16565031	chr14	70186289		OpenSea					-0.196	0.0735594	-0.273	0.00493911	-0.189	0.287352
cg09666192	chr20	30417686		OpenSea	MYLK2	Body			-0.191	0.0833189	-0.27	0.00499401	-0.135	0.563755
cg14123900	chr9	92444737		OpenSea			9:92444556-92445436	Unclassified	0.181	0.0998998	0.264	0.00500727	0.126	0.601217
cg10068852	chr2	37699353		OpenSea					-0.222	0.0770902	-0.31	0.00504249	-0.187	0.397508
cg11690673	chr8	134765571		OpenSea					-0.228	0.143741	-0.357	0.00507994	-0.199	0.467698
cg07641772	chr6	137579488		OpenSea					-0.277	0.172512	-0.451	0.00507994	-0.354	0.195796
cg07409471	chr17	80833638	chr17:80829533-80829871	S_Shelf	TBCD	Body			-0.14	0.342575	-0.272	0.00509862	-0.132	0.585732
cg02005443	chr12	4324216		OpenSea					-0.197	0.146166	-0.31	0.00509862	-0.149	0.596516
cg24491493	chr6	159081725		OpenSea	SYTL3;SYTL3;SYTL3;SYTL3	5'UTR;5'UTR;5'UTR;5'UTR	6:159081282-159082252	Unclassified	0.192	0.127338	0.294	0.0051404	0.147	0.564938
cg01410116	chr6	2859460		OpenSea	SERPINB9P1	Body	6:2858862-2859665	Promoter_Associated	0.181	0.140497	0.282	0.0051404	0.134	0.606957
cg14615559	chr9	130911577		OpenSea	LCN2	TSS200			-0.175	0.204436	-0.296	0.0051404	-0.183	0.377017
cg15754587	chr6	25170368		OpenSea					-0.206	0.0588666	-0.274	0.0051404	-0.201	0.262263
cg26416566	chr14	62204928		OpenSea	HIF1A;HIF1A;HIF1A	Body;Body;Body			-0.223	0.0719181	-0.307	0.0051404	-0.193	0.364478
cg02372904	chr10	120894857		OpenSea	FAM45A;FAM45B;FAM45A;FAM45A;FAM45A;FAM45A	Body;Body;Body;Body;Body;Body			-0.236	0.0566057	-0.312	0.00518295	-0.236	0.23815
cg06734510	chr2	198673750	chr2:198669079-198670154	S_Shelf	PLCL1	Body			0.145	0.239361	0.255	0.00518295	0.102	0.72875
cg27594664	chr8	128209441		OpenSea	CASC19	Body	8:128209015-128209656	Unclassified	0.289	0.0546754	0.38	0.00518295	0.228	0.401568
cg09750940	chr3	28349911		OpenSea	CMC1	Body			-0.307	0.0662361	-0.417	0.00518295	-0.262	0.363463
cg11234670	chr1	172978977		OpenSea					-0.198	0.359306	-0.391	0.00518295	-0.245	0.365015
cg11316887	chr10	29924694		OpenSea	SVIL;SVIL	TSS1500;5'UTR	10:29924573-29925006	Unclassified_Cell_type_specific	0.237	0.0958644	0.342	0.00518295	0.172	0.562712
cg09804665	chr16	30959662	chr16:30959242-30959533	S_Shore	FBXL19;FBXL19;ORAI3	3'UTR;3'UTR;TSS1500			-0.18	0.0562638	-0.238	0.00518295	-0.186	0.197845
cg12244594	chr8	37650963	chr8:37654048-37656100	N_Shelf					-0.16	0.391965	-0.324	0.00518405	-0.205	0.360402
cg07884764	chr11	64107517	chr11:64109822-64110228	N_Shelf	CCDC88B	TSS200	11:64106983-64111798	Promoter_Associated	0.262	0.0892755	0.374	0.00521009	0.155	0.7077
cg00454872	chr9	33155642		OpenSea	B4GALT1	Body			-0.225	0.15436	-0.357	0.00523577	-0.217	0.392459
cg07219384	chr6	119644105		OpenSea	MAN1A1	Body	6:119643922-119644141	Unclassified	0.308	0.0798797	0.43	0.00524297	0.127	0.855597
cg13030383	chr18	24326955		OpenSea					-0.168	0.15946	-0.268	0.00524297	-0.152	0.458586
cg14057303	chr9	109683834		OpenSea	MIR548Q;ZNF462	Body;5'UTR	9:109683667-109683963	Unclassified_Cell_type_specific	0.127	0.307743	0.237	0.00524297	0.09	0.759434
cg25940485	chr1	117636616		OpenSea	MIR942;TTF2	TSS1500;Body			0.106	0.693493	0.305	0.00528914	0.077	0.894222
cg24529979	chr19	17249501		OpenSea	MYO9B;MYO9B	Body;Body			-0.222	0.102838	-0.324	0.00528914	-0.161	0.574143
cg24938761	chr19	2091406	chr19:2095395-2095727	N_Shelf	MOBKL2A	5'UTR			-0.22	0.109025	-0.325	0.00528914	-0.175	0.504887
cg06401227	chr10	100074568		OpenSea					-0.246	0.0630626	-0.33	0.00533486	-0.227	0.300006
cg12190917	chr2	58250834		OpenSea	VRK2;VRK2	5'UTR;5'UTR			0.21	0.229281	0.362	0.00534289	0.16	0.667363
cg17444385	chr1	161951161	chr1:161953616-161954039	N_Shelf					0.111	0.407398	0.228	0.00534289	0.118	0.540434
cg06215192	chr20	30315607	chr20:30311065-30311872	S_Shelf					-0.194	0.128799	-0.296	0.00534289	-0.139	0.620271
cg23584735	chr8	10686021		OpenSea	PINX1	Body			0.191	0.109564	0.281	0.00534289	0.098	0.800904
cg04682193	chr12	121867725		OpenSea	KDM2B;KDM2B	3'UTR;3'UTR			-0.23	0.115956	-0.342	0.00538164	-0.265	0.221657
cg18763727	chr19	41920834		OpenSea	BCKDHA;BCKDHA	Body;Body			-0.189	0.100008	-0.274	0.00542146	-0.142	0.542504
cg21359303	chr10	106068573		OpenSea			10:106068200-106068763	Promoter_Associated	0.197	0.178764	0.32	0.00543218	0.153	0.607568
cg04188216	chr20	48837617		OpenSea					-0.223	0.0612421	-0.297	0.00543243	-0.183	0.387826
cg20625460	chr3	178815496		OpenSea					-0.164	0.365872	-0.324	0.00546791	-0.187	0.443619
cg09841889	chr2	113552033		OpenSea					-0.32	0.0612279	-0.425	0.00546791	-0.225	0.523968
cg15691178	chr3	121700659		OpenSea					0.258	0.0898224	0.366	0.00546791	0.233	0.357716
cg21425658	chr6	144672887		OpenSea	UTRN	Body			0.179	0.165632	0.286	0.00546791	-0.068	0.908629
cg23202722	chr1	33793808		OpenSea	PHC2;PHC2	Body;Body			-0.207	0.0770715	-0.286	0.00546791	-0.155	0.504249
cg08472008	chr4	3531603	chr4:3533643-3534788	N_Shelf	LRPAP1	Body			-0.202	0.131226	-0.307	0.00546791	-0.191	0.380454
cg02731880	chr15	64405204		OpenSea	SNX1;SNX1;SNX1	Body;Body;Body			-0.223	0.0849913	-0.314	0.00549166	-0.194	0.385197
cg05275150	chr1	150824976		OpenSea	ARNT;ARNT;ARNT;ARNT;ARNT	Body;Body;Body;Body;Body			-0.126	0.672261	-0.349	0.00549166	-0.159	0.649769
cg11123644	chr2	219597614		OpenSea	TTLL4	5'UTR			-0.234	0.0959184	-0.336	0.00549166	-0.179	0.51597
cg13926182	chr16	55473360		OpenSea					-0.212	0.0661305	-0.286	0.00549483	-0.201	0.286413
cg13394726	chr1	46946908		OpenSea					-0.219	0.10872	-0.321	0.00549483	-0.22	0.303272
cg17019377	chr15	91417710	chr15:91414311-91415427	S_Shelf	FURIN;FURIN;FURIN	5'UTR;5'UTR;5'UTR			-0.156	0.196124	-0.259	0.00549483	-0.161	0.383984
cg27420834	chr15	56940578		OpenSea	ZNF280D;ZNF280D;ZNF280D	Body;Body;Body			-0.16	0.50376	-0.359	0.00549483	-0.18	0.569271
cg00429622	chr19	3504945	chr19:3505820-3506770	N_Shore	FZR1	TSS1500			-0.193	0.260303	-0.342	0.00549483	-0.201	0.428126
cg12500949	chr2	88357920	chr2:88354840-88355574	S_Shelf					0.287	0.0565789	0.376	0.00549483	0.19	0.565437
cg20921414	chr6	147517090		OpenSea	STXBP5-AS1	Body			-0.232	0.0959866	-0.332	0.00549483	-0.141	0.69534
cg02084029	chr19	52154849		OpenSea					-0.267	0.0604665	-0.354	0.00549483	-0.251	0.283245
cg07055315	chr2	32490835		OpenSea	NLRC4	TSS200			-0.203	0.142319	-0.314	0.00549483	-0.199	0.364073
cg26128417	chr3	127489767		OpenSea	MGLL;MGLL;MGLL	Body;Body;Body			-0.192	0.108061	-0.281	0.00549483	-0.183	0.343157
cg22819530	chr1	235070548		OpenSea					-0.177	0.30669	-0.327	0.00549483	-0.158	0.602021
cg23542902	chr3	193807749		OpenSea			3:193807608-193807837	Unclassified_Cell_type_specific	-0.14	0.225708	-0.239	0.00549514	-0.139	0.442612
cg10054437	chr5	158637265	chr5:158636218-158636949	S_Shore	RNF145;RNF145	TSS1500;TSS1500			-0.184	0.153126	-0.289	0.00549514	-0.242	0.161022
cg26946923	chr1	203169291		OpenSea					-0.25	0.052366	-0.322	0.0055356	-0.262	0.179632
cg04738410	chr22	40672737		OpenSea	TNRC6B;TNRC6B;TNRC6B	Body;Body;Body	22:40672434-40672926	Promoter_Associated_Cell_type_specific	0.188	0.319765	0.353	0.00554228	0.08	0.914686
cg19693191	chr1	44693073		OpenSea	ERI3;ERI3;ERI3;ERI3;ERI3;ERI3-IT1	Body;Body;Body;Body;Body;Body			-0.209	0.163184	-0.332	0.00555906	-0.234	0.286413
cg25683854	chr1	23912230		OpenSea					-0.179	0.298691	-0.328	0.00557076	-0.168	0.554356
cg24310395	chr3	39309435		OpenSea	CX3CR1;CX3CR1;CX3CR1;CX3CR1	Body;5'UTR;5'UTR;5'UTR	3:39309188-39309709	Unclassified_Cell_type_specific	0.21	0.127502	0.317	0.00557478	0.164	0.547931
cg10778283	chr17	30130951		OpenSea					-0.186	0.140506	-0.286	0.00557643	-0.175	0.394314
cg27073066	chr19	2169160	chr19:2163632-2165603	S_Shelf	DOT1L	Body	19:2168844-2169436	Promoter_Associated	-0.264	0.094823	-0.376	0.0055815	-0.201	0.518578
cg06381319	chr6	135424325		OpenSea			6:135424040-135424701	Unclassified_Cell_type_specific	0.3	0.134734	0.457	0.0055815	0.259	0.466855
cg14768260	chr8	144655553	chr8:144653774-144653976	S_Shore	MROH6	TSS1500			-0.222	0.0694426	-0.3	0.0055815	-0.178	0.42493
cg15230710	chr4	74596898		OpenSea			4:74596630-74597093	Unclassified_Cell_type_specific	-0.204	0.102287	-0.295	0.0055815	-0.211	0.280632
cg06477600	chr8	38662686		OpenSea	TACC1;TACC1;TACC1	5'UTR;Body;Body			-0.191	0.283668	-0.345	0.0056153	-0.17	0.588747
cg21104835	chr1	11903897		OpenSea	NPPA-AS1	Body			-0.214	0.200922	-0.356	0.0056153	-0.226	0.365343
cg08304158	chr9	7844790		OpenSea					-0.071	0.883204	-0.325	0.00561629	-0.211	0.349859
cg07691827	chr2	149835428		OpenSea	KIF5C;KIF5C;KIF5C;KIF5C	ExonBnd;ExonBnd;Body;Body			-0.272	0.0575769	-0.356	0.00562104	-0.201	0.470974
cg12000627	chr14	65140250		OpenSea					-0.229	0.113876	-0.336	0.00562104	-0.225	0.32696
cg09978130	chr3	154819451		OpenSea	MME;MME;MME;MME	Body;Body;Body;Body			0.193	0.211082	0.323	0.00562104	0.044	0.962617
cg11488273	chr4	24930623		OpenSea	CCDC149	5'UTR			-0.172	0.337144	-0.328	0.00562104	-0.233	0.284823
cg11170025	chr1	205244444		OpenSea			1:205244263-205244804	Unclassified_Cell_type_specific	0.141	0.175879	0.227	0.00562104	0.162	0.285888
cg18813599	chr8	29937472	chr8:29940142-29940699	N_Shelf	TMEM66	Body			0.165	0.223978	0.281	0.00562104	0.119	0.703151
cg06930153	chr8	130691264		OpenSea	CCDC26	Body			-0.209	0.0856781	-0.292	0.00562104	-0.114	0.750356
cg15242843	chr22	45575330		OpenSea	NUP50;NUP50	Body;Body	22:45575166-45575517	Promoter_Associated_Cell_type_specific	0.138	0.289092	0.25	0.00562104	0.06	0.907411
cg03595140	chr9	132772857		OpenSea	FNBP1	Body	9:132772820-132772962	Unclassified_Cell_type_specific	0.18	0.0650244	0.24	0.00562104	0.157	0.343157
cg10932166	chr16	73031218		OpenSea	ZFHX3;ZFHX3	5'UTR;5'UTR			-0.232	0.0806209	-0.321	0.00562104	-0.187	0.443198
cg19130919	chr17	29044094		OpenSea	SUZ12P1	Body	17:29043438-29044296	Promoter_Associated	-0.265	0.120376	-0.393	0.00562104	-0.153	0.749416
cg00132819	chr14	93022946		OpenSea	RIN3	Body			0.168	0.233554	0.288	0.00562104	0.106	0.781547
cg03241493	chr16	29903600		OpenSea	SEZ6L2;SEZ6L2;SEZ6L2;SEZ6L2;SEZ6L2;SEZ6L2	Body;Body;Body;Body;Body;Body			-0.189	0.0636735	-0.25	0.00565949	-0.186	0.262263
cg26342537	chr11	74987590		OpenSea	ARRB1;ARRB1	Body;Body			0.117	0.37408	0.23	0.00565949	0.061	0.886178
cg16175713	chr6	46617172	chr6:46620541-46621189	N_Shelf	CYP39A1	Body			-0.307	0.148797	-0.476	0.00566127	-0.362	0.248236
cg25633548	chr5	94358756		OpenSea	MCTP1;MCTP1;MCTP1	Body;Body;Body			0.224	0.191318	0.366	0.00566525	0.236	0.35598
cg07060875	chr5	145966494		OpenSea					-0.174	0.163338	-0.275	0.00566525	-0.178	0.35308
cg22526531	chr1	35913782		OpenSea	KIAA0319L	Body	1:35913733-35913787	Gene_Associated_Cell_type_specific	-0.166	0.155629	-0.259	0.00567366	-0.169	0.346625
cg11692577	chr11	126042395		OpenSea					0.181	0.200534	0.3	0.00567366	0.224	0.258739
cg04705280	chr2	8641471		OpenSea					-0.165	0.477153	-0.358	0.00567366	-0.153	0.701558
cg20035980	chr17	19880241	chr17:19880676-19881633	N_Shore	AKAP10	Body	17:19880211-19882132	Promoter_Associated	-0.26	0.163681	-0.41	0.00567366	-0.098	0.908629
cg08789503	chr17	514682		OpenSea	VPS53;VPS53	Body;Body			-0.228	0.170427	-0.363	0.00567366	-0.164	0.66032
cg05454781	chr1	10651344		OpenSea	PEX14	Body			-0.148	0.204897	-0.246	0.00568317	-0.119	0.606034
cg18921653	chr11	63973423	chr11:63974829-63975048	N_Shore	FERMT3;FERMT3	TSS1500;TSS1500			-0.136	0.097367	-0.194	0.00568317	-0.087	0.669144
cg10228304	chr11	120079759	chr11:120081487-120082345	N_Shore			11:120079686-120079919	Unclassified_Cell_type_specific	-0.2	0.103179	-0.288	0.00568317	-0.17	0.436706
cg01474011	chr2	225435131		OpenSea	CUL3	Body			-0.156	0.34973	-0.3	0.0056974	-0.125	0.712677
cg07980223	chr11	128672370		OpenSea	FLI1;FLI1;FLI1;FLI1	Body;Body;Body;Body	11:128672043-128673192	Unclassified_Cell_type_specific	-0.198	0.0985724	-0.283	0.00572769	-0.19	0.323535
cg26967395	chr9	94537509		OpenSea	ROR2	Body			-0.168	0.286805	-0.304	0.0057576	-0.173	0.470919
cg20488123	chr6	20689061		OpenSea	CDKAL1	Body	6:20689003-20689252	Unclassified_Cell_type_specific	0.117	0.582686	0.284	0.0057622	0.093	0.829904
cg12223399	chr14	24033018	chr14:24036399-24037076	N_Shelf	AP1G2;AP1G2;LOC102724814;AP1G2	Body;Body;Body;5'UTR	14:24031198-24033121	Gene_Associated	-0.144	0.126628	-0.215	0.00577257	-0.134	0.388543
cg20270703	chr12	13247403		OpenSea	GSG1;GSG1;GSG1;GSG1;GSG1;GSG1;GSG1	Body;Body;Body;Body;Body;Body;Body			-0.153	0.393443	-0.305	0.00577783	-0.065	0.925024
cg16641029	chr7	47560370		OpenSea	TNS3	5'UTR			-0.25	0.0622493	-0.33	0.00577783	-0.151	0.652719
cg13176806	chr18	60118438		OpenSea					-0.194	0.108442	-0.28	0.00577783	-0.157	0.480801
cg12256641	chr19	51627334		OpenSea	SIGLEC9;SIGLEC9	TSS1500;TSS1500			-0.214	0.0902355	-0.3	0.00577783	-0.203	0.322513
cg21252105	chr9	139459307		OpenSea			9:139458919-139459768	Unclassified_Cell_type_specific	-0.228	0.0681239	-0.306	0.00577976	-0.284	0.130966
cg24359717	chr8	124549956	chr8:124552539-124554017	N_Shelf	FBXO32;FBXO32	Body;Body	8:124549681-124550317	Unclassified_Cell_type_specific	0.265	0.0524833	0.339	0.00577976	0.152	0.667363
cg08760493	chr4	109994039		OpenSea	COL25A1;COL25A1	Body;Body			-0.22	0.0576437	-0.286	0.00577976	-0.168	0.443397
cg14830270	chr17	1993091		OpenSea	SMG6;SMG6;SMG6;SMG6	TSS1500;Body;Body;Body	17:1992481-1993273	Unclassified	0.187	0.178862	0.301	0.00577976	0.163	0.51172
cg10598545	chr2	47003075		OpenSea					-0.369	0.0563118	-0.478	0.00577976	-0.389	0.189462
cg21745456	chr2	102332995		OpenSea	MAP4K4;MAP4K4;MAP4K4;MAP4K4;MAP4K4	Body;Body;Body;Body;Body			0.16	0.240438	0.275	0.00577976	0.13	0.624106
cg04630823	chr22	45575276		OpenSea	NUP50;NUP50	Body;Body	22:45575166-45575517	Promoter_Associated_Cell_type_specific	0.107	0.557481	0.252	0.00578076	0.02	0.982817
cg23599820	chr17	73456199	chr17:73452534-73452898	S_Shelf	KIAA0195	5'UTR			-0.154	0.129261	-0.231	0.00579556	-0.133	0.461109
cg19962349	chr5	43534107		OpenSea	PAIP1;PAIP1;PAIP1	Body;Body;Body			0.204	0.0792842	0.279	0.00579556	0.146	0.544765
cg26863842	chr6	31506723	chr6:31509668-31509896	N_Shelf	BAT1;BAT1	Body;Body			0.101	0.767909	0.325	0.00579556	0.063	0.936382
cg05191405	chr2	174889995	chr2:174890243-174890814	N_Shore					-0.191	0.0582376	-0.249	0.00579556	-0.181	0.274311
cg08309251	chr21	46348306	chr21:46351328-46352911	N_Shelf	ITGB2	5'UTR	21:46347193-46348417	Unclassified	0.058	0.871187	0.251	0.00580531	0.125	0.584141
cg27057526	chr14	92940131		OpenSea	SLC24A4;SLC24A4;SLC24A4	Body;Body;Body			-0.179	0.159038	-0.281	0.00580531	-0.164	0.445331
cg08008352	chr16	27322356	chr16:27324885-27325695	N_Shelf					-0.177	0.109564	-0.256	0.00580531	-0.168	0.346626
cg10217365	chr19	12890523	chr19:12889083-12889343	S_Shore					-0.188	0.0841735	-0.261	0.00580531	-0.199	0.250854
cg24996659	chr14	23024312		OpenSea					0.151	0.173968	0.241	0.00586788	0.108	0.671057
cg21368651	chr5	177904714		OpenSea	COL23A1	Body			-0.178	0.160221	-0.279	0.00586788	-0.171	0.404459
cg13709496	chr9	101011718		OpenSea	TBC1D2	Body			-0.17	0.16044	-0.265	0.00586788	-0.167	0.379092
cg16346169	chr13	99880353		OpenSea	UBAC2;UBAC2;UBAC2;MIR548AN	Body;Body;Body;Body			-0.2	0.0959866	-0.283	0.00586788	-0.181	0.368839
cg24887611	chr5	75627219		OpenSea	SV2C;SV2C	3'UTR;Body	5:75626969-75627404	Unclassified_Cell_type_specific	0.165	0.30816	0.303	0.00586788	0.059	0.936213
cg11823969	chr3	107942749	chr3:107940930-107941503	S_Shore	IFT57	TSS1500			-0.208	0.326104	-0.389	0.00586788	-0.122	0.845774
cg09611506	chr11	8798021		OpenSea	LOC102724784;ST5;ST5;ST5	Body;5'UTR;5'UTR;5'UTR			-0.253	0.0743752	-0.343	0.00588024	-0.252	0.268819
cg05193946	chr12	6465390		OpenSea	SCNN1A;SCNN1A;SCNN1A	Body;Body;Body			-0.211	0.0858857	-0.292	0.00591111	-0.172	0.444555
cg11626186	chr8	30781105		OpenSea					-0.178	0.192166	-0.289	0.00595062	-0.194	0.329121
cg11193767	chr4	83930905	chr4:83931642-83932194	N_Shore	LIN54;LIN54;LIN54	5'UTR;5'UTR;5'UTR			-0.181	0.154291	-0.281	0.0059513	-0.156	0.493472
cg14799927	chr6	30175074		OpenSea	TRIM26	5'UTR			-0.255	0.0622019	-0.334	0.0059667	-0.211	0.381776
cg09010707	chr12	26392567		OpenSea					-0.181	0.168382	-0.285	0.00598596	-0.195	0.317222
cg04605308	chr12	132357369		OpenSea					-0.193	0.0567311	-0.249	0.00600538	-0.166	0.336259
cg08121550	chr3	66500294		OpenSea	LRIG1	Body			-0.211	0.0876664	-0.293	0.00600556	-0.14	0.624106
cg20623690	chr1	116520317	chr1:116518757-116519537	S_Shore	LOC101928977;SLC22A15	TSS1500;Body			-0.267	0.0639486	-0.351	0.00604508	-0.199	0.477639
cg26291072	chr17	7071363		OpenSea					-0.175	0.260493	-0.306	0.0060579	-0.187	0.408849
cg02186614	chr2	204572321		OpenSea	CD28;CD28;CD28	Body;Body;Body			0.295	0.116729	0.431	0.0060579	0.259	0.423474
cg13663255	chr4	15081163		OpenSea	LOC101929095	Body			-0.195	0.405645	-0.391	0.0060651	-0.24	0.405921
cg10384676	chr5	35130385		OpenSea	PRLR	5'UTR			0.166	0.165347	0.26	0.00610441	0.136	0.553278
cg10208416	chr14	90553973		OpenSea	KCNK13	Body			-0.165	0.262964	-0.288	0.00610441	-0.184	0.373827
cg26477557	chr12	58175788		OpenSea	METTL21B;METTL21B;TSFM;TSFM;TSFM;TSFM	3'UTR;3'UTR;TSS1500;TSS1500;TSS1500;TSS1500			-0.27	0.0601413	-0.351	0.00612096	-0.291	0.178611
cg09201469	chr3	51424941	chr3:51421986-51423031	S_Shore	MANF	Body			-0.2	0.205376	-0.33	0.00614161	-0.107	0.834738
cg23445003	chr7	101535821		OpenSea	CUX1;CUX1;CUX1	Body;Body;Body			-0.211	0.213448	-0.35	0.00618581	-0.156	0.676307
cg04558528	chr20	19884273		OpenSea	RIN2;RIN2	Body;Body			-0.199	0.234871	-0.338	0.00618581	-0.204	0.42313
cg19573490	chr17	79870317	chr17:79868687-79869811	S_Shore	PCYT2;SIRT7	TSS1500;Body			-0.214	0.0841517	-0.294	0.00618581	-0.137	0.64378
cg23040290	chr18	2515569		OpenSea					0.183	0.239876	0.313	0.00618581	0.09	0.869803
cg11257888	chr1	24828096	chr1:24828865-24829878	N_Shore	RCAN3	TSS1500			0.116	0.323584	0.215	0.00618581	0.101	0.643934
cg15746247	chr3	44996490		OpenSea	ZDHHC3;ZDHHC3	Body;Body			-0.177	0.197326	-0.288	0.00618581	-0.175	0.413854
cg04084354	chr1	56721795		OpenSea					-0.225	0.0511836	-0.285	0.00621572	-0.21	0.272354
cg06620529	chr14	51544703		OpenSea	TRIM9;TRIM9	Body;Body			-0.277	0.161507	-0.431	0.00621572	-0.269	0.392804
cg15599182	chr6	56623606		OpenSea	DST;DST;DST;DST	Body;Body;Body;Body			0.203	0.168863	0.319	0.00622891	0.108	0.82362
cg23924737	chr17	55928753	chr17:55927212-55928098	S_Shore	MRPS23	TSS1500	17:55928726-55928923	Promoter_Associated	-0.126	0.403758	-0.252	0.00624248	-0.126	0.591781
cg23310991	chr16	75174492		OpenSea					-0.116	0.395006	-0.23	0.00625358	-0.133	0.464988
cg00100420	chr4	106009831		OpenSea					-0.225	0.43394	-0.463	0.00628455	-0.288	0.39807
cg13233049	chr19	14722168		OpenSea					-0.151	0.295254	-0.271	0.00628455	-0.19	0.301453
cg16728539	chr12	2451169		OpenSea	CACNA1C;CACNA1C;CACNA1C;CACNA1C;CACNA1C;CACNA1C;CACNA1C;CACNA1C;CACNA1C;CACNA1C;CACNA1C;CACNA1C;CACNA1C;CACNA1C;CACNA1C;CACNA1C;CACNA1C;CACNA1C;CACNA1C;CACNA1C;CACNA1C;CACNA1C;CACNA1C	Body;Body;Body;Body;Body;Body;Body;Body;Body;Body;Body;Body;Body;Body;Body;Body;Body;Body;Body;Body;Body;Body;Body			-0.239	0.0536628	-0.303	0.00628455	-0.164	0.523287
cg09767689	chr12	129315225		OpenSea			12:129315043-129315367	Unclassified_Cell_type_specific	-0.319	0.0546671	-0.407	0.00628455	-0.186	0.662367
cg14539563	chr12	123929169		OpenSea					-0.237	0.0645606	-0.311	0.00628455	-0.224	0.286413
cg21686213	chr11	315118	chr11:315739-316539	N_Shore	IFITM1	3'UTR	11:315064-315501	Unclassified_Cell_type_specific	0.125	0.442433	0.259	0.00629338	0.065	0.901142
cg04214965	chr18	3875619	chr18:3879202-3880087	N_Shelf	DLGAP1;DLGAP1;DLGAP1;DLGAP1;DLGAP1;DLGAP1	TSS1500;TSS1500;TSS1500;TSS1500;Body;Body			-0.336	0.0694426	-0.447	0.00629826	-0.304	0.326873
cg10898310	chr13	100019647		OpenSea	UBAC2;UBAC2;UBAC2	Body;Body;Body			0.158	0.171376	0.249	0.00629826	0.066	0.891348
cg25409929	chr10	91106569		OpenSea					-0.223	0.0946385	-0.312	0.00630544	-0.196	0.388129
cg04161328	chr6	125919706		OpenSea					-0.193	0.191859	-0.311	0.0063232	-0.198	0.380513
cg17631709	chr1	59395653		OpenSea					0.229	0.0536628	0.29	0.00633518	0.171	0.448723
cg07063912	chr2	238598832	chr2:238599857-238601430	N_Shore	LRRFIP1	Body			-0.208	0.192159	-0.335	0.00633518	-0.207	0.401568
cg02999224	chr14	23284559		OpenSea	SLC7A7;SLC7A7;SLC7A7;SLC7A7	5'UTR;1stExon;5'UTR;5'UTR			-0.169	0.214188	-0.279	0.00634747	-0.174	0.395564
cg11308512	chr19	3365553	chr19:3366743-3367457	N_Shore	NFIC;NFIC;NFIC;NFIC;NFIC	TSS1500;TSS1500;TSS1500;Body;Body	19:3365110-3365652	Unclassified_Cell_type_specific	-0.171	0.0651459	-0.225	0.00634747	-0.129	0.47492
cg22750287	chr12	92975364		OpenSea			12:92975266-92975419	Unclassified_Cell_type_specific	-0.21	0.131869	-0.313	0.00634747	-0.16	0.573974
cg11421485	chr10	11192344		OpenSea	CELF2;CELF2	Body;Body	10:11192120-11192365	Unclassified_Cell_type_specific	0.256	0.0615715	0.333	0.00634747	0.047	0.961849
cg11263372	chr1	245762940		OpenSea	KIF26B	Body			-0.278	0.0878864	-0.384	0.00634747	-0.247	0.368839
cg06278080	chr15	66784464		OpenSea	SNAPC5	3'UTR			-0.215	0.0814681	-0.293	0.00634761	-0.215	0.275261
cg01398125	chr5	172332180		OpenSea	ERGIC1	Body			-0.144	0.229281	-0.243	0.00635007	-0.13	0.533616
cg08192639	chr13	99856927	chr13:99852386-99853552	S_Shelf	UBAC2;UBAC2;UBAC2	Body;Body;Body	13:99856555-99857256	Gene_Associated	0.114	0.19366	0.183	0.00635007	0.103	0.492986
cg04087207	chr20	31669392		OpenSea	C20orf186	1stExon			-0.211	0.120757	-0.308	0.00638832	-0.228	0.268945
cg11665114	chr7	141644748		OpenSea	CLEC5A;CLEC5A	Body;Body			-0.168	0.375641	-0.324	0.00639498	-0.168	0.563967
cg14480046	chr12	122444580		OpenSea			12:122444152-122444783	Unclassified_Cell_type_specific	0.147	0.124902	0.216	0.00639498	0.138	0.374168
cg05976544	chr18	55438614		OpenSea	ATP8B1	5'UTR			-0.187	0.21708	-0.31	0.00639498	-0.186	0.430741
cg20503109	chr17	74565795		OpenSea	ST6GALNAC2	Body			-0.111	0.171485	-0.175	0.00643683	-0.109	0.394362
cg04028517	chr3	185450669		OpenSea	IGF2BP2;IGF2BP2;IGF2BP2;IGF2BP2;IGF2BP2;IGF2BP2;IGF2BP2	Body;Body;Body;Body;Body;Body;5'UTR			-0.156	0.462194	-0.328	0.00643683	-0.131	0.74698
cg08276042	chr16	2740348		OpenSea	KCTD5	Body			-0.131	0.344539	-0.247	0.00643683	-0.146	0.448482
cg06317209	chr12	58210878		OpenSea	AVIL	TSS1500			-0.186	0.241419	-0.316	0.00645391	-0.132	0.724447
cg10240150	chr2	204570067		OpenSea	CD28	TSS1500	2:204569866-204570170	Unclassified_Cell_type_specific	0.164	0.199097	0.266	0.00645634	0.111	0.721483
cg18053568	chr21	15865384		OpenSea	SAMSN1;SAMSN1;SAMSN1	Body;Body;Body			-0.202	0.0952716	-0.282	0.00646186	-0.193	0.323919
cg09929456	chr11	125441060	chr11:125439122-125439730	S_Shore	EI24;EI24;EI24;EI24	5'UTR;5'UTR;Body;Body			-0.147	0.209172	-0.242	0.00648326	-0.166	0.321834
cg02115412	chr4	57127406		OpenSea	KIAA1211	5'UTR			0.14	0.338053	0.261	0.00648326	0.082	0.848689
cg19123356	chr8	130898833		OpenSea	FAM49B	5'UTR			0.188	0.0966146	0.263	0.00649797	0.091	0.816489
cg06528771	chr2	102513985		OpenSea					-0.22	0.0907983	-0.305	0.00649797	-0.223	0.281517
cg15021029	chr2	75933248		OpenSea	GCFC2;GCFC2;GCFC2	Body;5'UTR;Body			-0.135	0.378282	-0.262	0.00654079	-0.09	0.818581
cg20571119	chr1	182118862		OpenSea					-0.193	0.22486	-0.321	0.00656875	-0.167	0.564279
cg09586927	chr18	43454862		OpenSea	EPG5	Body			0.227	0.16239	0.351	0.00657212	0.2	0.48351
cg02392278	chr3	171279890		OpenSea					0.059	0.905385	0.304	0.00662386	0.108	0.804012
cg00192882	chr17	19291120		OpenSea	MFAP4	TSS1500			-0.151	0.103179	-0.214	0.00662386	-0.143	0.343157
cg12147783	chr12	94242335		OpenSea	CRADD	Body			-0.23	0.249161	-0.393	0.00663807	-0.171	0.700829
cg22079412	chr12	90175156		OpenSea					-0.195	0.145934	-0.295	0.00663807	-0.204	0.320578
cg25225693	chr7	99816988		OpenSea	GATS;GATS;PVRIG;GATS;PVRIG;GATS	Body;3'UTR;5'UTR;Body;1stExon;Body			0.108	0.515343	0.239	0.00665115	0.039	0.953638
cg08261231	chr6	45052142		OpenSea	SUPT3H;SUPT3H;SUPT3H	Body;Body;5'UTR			0.22	0.0661305	0.288	0.00665611	0.162	0.493521
cg10588617	chr2	43027940		OpenSea					0.233	0.152326	0.356	0.00665611	0.18	0.587206
cg01399658	chr16	29688911		OpenSea					-0.218	0.0957231	-0.303	0.00665611	-0.135	0.685057
cg07198620	chr1	26935573		OpenSea					-0.187	0.179138	-0.295	0.00665972	-0.164	0.505385
cg07461953	chr7	151503602		OpenSea	PRKAG2;PRKAG2	5'UTR;Body			-0.199	0.184193	-0.316	0.006662	-0.17	0.537978
cg02099683	chr10	126386947		OpenSea	FAM53B	Body	10:126386554-126387139	Promoter_Associated	0.192	0.14587	0.29	0.00670155	0.114	0.760658
cg24954325	chr17	4064737		OpenSea					-0.154	0.169579	-0.24	0.00671497	-0.14	0.468265
cg07647459	chr1	196471339		OpenSea	KCNT2;KCNT2;KCNT2	Body;Body;Body			-0.183	0.177756	-0.288	0.00671497	-0.207	0.290948
cg22130509	chr2	112417158		OpenSea					-0.212	0.10228	-0.298	0.00671497	-0.138	0.658391
cg19739768	chr5	149947171		OpenSea					-0.204	0.21708	-0.336	0.00672331	-0.191	0.487532
cg07366300	chr19	41934715		OpenSea	B3GNT8	TSS200			-0.113	0.53457	-0.254	0.00672331	-0.097	0.77094
cg00582663	chr17	7815834	chr17:7818938-7819763	N_Shelf	CHD3;CHD3;CHD3	3'UTR;3'UTR;3'UTR	17:7815535-7816704	Unclassified	-0.177	0.126628	-0.259	0.00672331	-0.146	0.493869
cg04813175	chr9	7977013		OpenSea			9:7976991-7977089	Unclassified	-0.2	0.119267	-0.289	0.00672331	-0.187	0.373802
cg15848553	chr10	126390998		OpenSea	FAM53B	Body	10:126390708-126391244	Unclassified	0.176	0.321179	0.322	0.00672331	0.057	0.947515
cg03391567	chr12	121725125		OpenSea	CAMKK2;CAMKK2;CAMKK2;CAMKK2;CAMKK2;CAMKK2;CAMKK2;CAMKK2	5'UTR;5'UTR;5'UTR;5'UTR;5'UTR;5'UTR;5'UTR;5'UTR			-0.189	0.190228	-0.302	0.00672331	-0.176	0.464339
cg18354633	chr6	109755894		OpenSea	PPIL6;PPIL6;PPIL6;PPIL6;PPIL6	Body;Body;Body;Body;Body			-0.223	0.0579547	-0.285	0.00672331	-0.209	0.283245
cg01775952	chr12	11962207		OpenSea	ETV6;RNU6-19P	Body;Body			-0.224	0.0578887	-0.286	0.00672331	-0.186	0.368839
cg12909727	chr2	99353297		OpenSea			2:99353233-99353309	Unclassified_Cell_type_specific	0.22	0.193988	0.353	0.00672331	0.15	0.717024
cg27056295	chr3	177815534		OpenSea					-0.182	0.181668	-0.288	0.00672331	-0.206	0.298611
cg26226650	chr3	50276265	chr3:50275393-50275645	S_Shore	GNAI2	Body			-0.21	0.0651459	-0.273	0.00672331	-0.195	0.297224
cg27614725	chr17	1486999		OpenSea	SLC43A2;SLC43A2;SLC43A2	Body;Body;Body			-0.179	0.0672194	-0.234	0.00672331	-0.16	0.329121
cg16788865	chr12	46778801	chr12:46776731-46777856	S_Shore					-0.258	0.131226	-0.38	0.00672331	-0.228	0.442888
cg01249300	chr3	128243543		OpenSea					-0.174	0.124544	-0.254	0.00672331	-0.176	0.31922
cg12413643	chr13	100019380		OpenSea	UBAC2;UBAC2;UBAC2;MIR548AN	Body;Body;Body;Body			0.113	0.650478	0.293	0.00672331	0.104	0.805333
cg03211711	chr2	32491049		OpenSea	NLRC4;NLRC4;NLRC4;NLRC4	TSS1500;TSS1500;TSS1500;TSS1500			-0.224	0.171822	-0.35	0.00672331	-0.239	0.328606
cg10977115	chr11	122709471		OpenSea	CRTAM	Body			0.169	0.339231	0.314	0.00672336	0.098	0.851806
cg16265859	chr1	19401069		OpenSea	UBR4	3'UTR	1:19400642-19401854	Unclassified_Cell_type_specific	0.22	0.0903703	0.303	0.00673089	0.135	0.686533
cg01564818	chr3	9464436		OpenSea	SETD5	5'UTR			-0.19	0.150222	-0.289	0.00676571	-0.143	0.605142
cg15883387	chr16	28327557	chr16:28331225-28332489	N_Shelf	SBK1	5'UTR			-0.152	0.122291	-0.22	0.00676706	-0.101	0.663547
cg08601520	chr17	32488847		OpenSea					-0.173	0.124222	-0.252	0.00676706	-0.122	0.620985
cg08944026	chr5	10626811		OpenSea	ANKRD33B	Body			-0.197	0.136619	-0.292	0.0068526	-0.194	0.353551
cg07461273	chr7	99697172	chr7:99698173-99699646	N_Shore	MCM7;MCM7	Body;5'UTR			0.169	0.0729786	0.224	0.0068526	0.09	0.746311
cg07441888	chr22	35707011		OpenSea	TOM1;TOM1;TOM1;TOM1;TOM1;TOM1	5'UTR;Body;Body;Body;Body;Body			0.145	0.331457	0.267	0.00687488	0.109	0.736454
cg09056830	chr16	54195640		OpenSea					0.148	0.117626	0.213	0.00690266	0.095	0.686783
cg03253150	chr9	140587892	chr9:140588011-140588931	N_Shore	EHMT1;EHMT1	Body;Body			-0.178	0.103396	-0.25	0.00691819	-0.187	0.272354
cg07681806	chr15	70920794		OpenSea					-0.242	0.0537042	-0.303	0.00691819	-0.212	0.315328
cg01544877	chr6	136609152	chr6:136610148-136611285	N_Shore	BCLAF1;BCLAF1;BCLAF1	5'UTR;5'UTR;5'UTR			0.281	0.0772958	0.375	0.00696367	0.107	0.876901
cg20587151	chr11	44730975		OpenSea					-0.231	0.209322	-0.376	0.00696367	-0.201	0.547931
cg02172262	chr12	58288057	chr12:58290232-58290466	N_Shelf					-0.226	0.0796365	-0.303	0.00696367	-0.204	0.343176
cg11163453	chr5	132475751		OpenSea					-0.194	0.239654	-0.325	0.00697085	-0.223	0.32862
cg14272075	chr17	55122538	chr17:55122795-55124018	N_Shore	RNF126P1	TSS1500			-0.171	0.163184	-0.263	0.00697794	-0.14	0.548294
cg18023181	chr3	72667895		OpenSea					-0.18	0.108206	-0.254	0.00697794	-0.168	0.357716
cg18882597	chr12	49673654		OpenSea					-0.223	0.17915	-0.349	0.00697794	-0.184	0.559751
cg03754825	chr7	104626086	chr7:104624337-104624848	S_Shore	LINC01004	Body			-0.246	0.153697	-0.374	0.00699261	-0.172	0.666469
cg09044537	chr14	69516625		OpenSea					-0.137	0.441818	-0.28	0.00699261	-0.169	0.439232
cg23787755	chr15	58819005		OpenSea	LIPC	Body			-0.186	0.17181	-0.288	0.00699261	-0.197	0.329357
cg20208935	chr19	4541673	chr19:4543407-4544578	N_Shore					-0.186	0.154173	-0.282	0.00701064	-0.177	0.400269
cg04363228	chr6	32155141		OpenSea	PBX2	Body			0.142	0.508565	0.31	0.00701064	0.136	0.698279
cg27199647	chr3	141994724		OpenSea					-0.236	0.0711191	-0.31	0.00704285	-0.258	0.189462
cg01527562	chr8	8966732		OpenSea					-0.226	0.0500864	-0.281	0.00704285	-0.17	0.439232
cg07791286	chr11	72927001	chr11:72928982-72929885	N_Shore					-0.201	0.0651459	-0.26	0.00705518	-0.18	0.323919
cg03486096	chr1	61719792		OpenSea	NFIA-AS1;NFIA;NFIA;NFIA;NFIA	TSS1500;Body;Body;Body;Body			-0.198	0.17181	-0.307	0.00707248	-0.199	0.375261
cg15063381	chr13	99088664		OpenSea	FARP1;FARP1	Body;Body			0.187	0.0578495	0.238	0.00708161	0.113	0.64378
cg08055123	chr8	90853960		OpenSea					-0.228	0.107273	-0.321	0.00708161	-0.256	0.233262
cg05565176	chr12	42472557		OpenSea					0.303	0.401206	0.594	0.00708161	0.117	0.937231
cg00078782	chr3	42142753		OpenSea	TRAK1;TRAK1	Body;Body			-0.2	0.109025	-0.283	0.00708161	-0.199	0.311308
cg10620680	chr1	178025100		OpenSea			1:178024943-178025165	Unclassified_Cell_type_specific	-0.266	0.0567391	-0.336	0.00708161	-0.093	0.883375
cg16652288	chr3	71734063		OpenSea	EIF4E3;EIF4E3;EIF4E3;EIF4E3;EIF4E3	Body;Body;Body;Body;Body			-0.192	0.0837395	-0.259	0.00708496	-0.221	0.175488
cg17474630	chr17	47468455		OpenSea					-0.232	0.0651459	-0.301	0.00708496	-0.232	0.258739
cg12085119	chr13	110431691	chr13:110434466-110440180	N_Shelf	IRS2	Body	13:110431363-110432251	Promoter_Associated	0.134	0.270189	0.232	0.00711762	0.029	0.967971
cg10552473	chr2	206525681		OpenSea			2:206525593-206525902	Unclassified_Cell_type_specific	0.194	0.115302	0.276	0.00711762	0.087	0.851676
cg05244443	chr6	82651125		OpenSea					-0.181	0.200034	-0.291	0.00711762	-0.144	0.611866
cg12573289	chr7	45075791		OpenSea	CCM2;CCM2;CCM2;CCM2;CCM2	Body;Body;Body;Body;Body	7:45075681-45075909	Promoter_Associated_Cell_type_specific	0.099	0.349563	0.186	0.00711762	0.073	0.759244
cg11822211	chr17	1737837		OpenSea	RPA1	Body	17:1737737-1737950	Gene_Associated_Cell_type_specific	0.172	0.17181	0.266	0.0071409	0.08	0.863164
cg10493058	chr2	8686931		OpenSea					-0.214	0.084839	-0.289	0.00714701	-0.222	0.262263
cg04990420	chr22	24824362	chr22:24819537-24820810	S_Shelf	ADORA2A	5'UTR			0.13	0.3074	0.232	0.00718902	0.123	0.556936
cg03055520	chr11	121460793		OpenSea	SORL1	Body	11:121460534-121461180	Unclassified_Cell_type_specific	-0.195	0.0537042	-0.244	0.00719156	-0.139	0.491959
cg10862944	chr12	96390313	chr12:96389405-96389675	S_Shore	HAL;HAL;HAL	TSS200;TSS200;TSS200			-0.217	0.0952716	-0.299	0.00719562	-0.212	0.303272
cg15920906	chr12	111619414		OpenSea	CUX2	Body			-0.085	0.671975	-0.226	0.00719562	-0.115	0.588747
cg22595738	chr10	100099679		OpenSea					0.211	0.285576	0.369	0.00719562	0.241	0.372126
cg22544881	chr7	130712346		OpenSea	FLJ43663;FLJ43663	Body;Body	7:130712129-130712362	Unclassified_Cell_type_specific	-0.24	0.062364	-0.307	0.00719562	-0.175	0.492177
cg25618457	chr2	219187295	chr2:219187653-219188251	N_Shore	PNKD;PNKD	TSS1500;Body	2:219187103-219188402	Promoter_Associated	-0.183	0.0537042	-0.228	0.00719562	-0.145	0.392459
cg20978599	chr4	41936733	chr4:41937098-41937624	N_Shore	TMEM33	TSS1500			-0.229	0.0546754	-0.287	0.00719562	-0.163	0.498795
cg23173175	chr13	31293165		OpenSea	ALOX5AP	Body			-0.208	0.0817409	-0.279	0.00719562	-0.152	0.537012
cg06532933	chr21	36616969		OpenSea					-0.184	0.18415	-0.29	0.00719562	-0.158	0.535375
cg07710874	chr2	100388227		OpenSea	AFF3;AFF3	Body;Body			-0.19	0.20392	-0.305	0.00719562	-0.189	0.414545
cg08507334	chr13	80354114		OpenSea					-0.223	0.0950676	-0.307	0.00719562	-0.206	0.350481
cg26724470	chr1	184337692		OpenSea					-0.233	0.0800347	-0.311	0.00719562	-0.224	0.300006
cg03794433	chr15	90548061	chr15:90545272-90545911	S_Shelf	ZNF710	5'UTR	15:90547433-90548141	Unclassified_Cell_type_specific	-0.192	0.178859	-0.3	0.00719562	-0.189	0.401007
cg26164488	chr2	64440295		OpenSea			2:64440271-64440475	Unclassified_Cell_type_specific	-0.253	0.0650244	-0.326	0.00719562	-0.222	0.337292
cg27012421	chr12	77092891		OpenSea					0.076	0.814862	0.264	0.00719562	0.068	0.900233
cg11895835	chr5	111078476		OpenSea	C5orf13;C5orf13;C5orf13;C5orf13;C5orf13;C5orf13;C5orf13;C5orf13;C5orf13;C5orf13;C5orf13	Body;Body;Body;Body;Body;Body;Body;Body;Body;Body;Body			0.196	0.100555	0.272	0.00719576	0.168	0.422408
cg05596126	chr3	197184641	chr3:197183404-197183724	S_Shore					-0.164	0.128911	-0.238	0.00719576	-0.127	0.555073
cg09874181	chr13	37011966		OpenSea	CCNA1;CCNA1;CCNA1;CCNA1	Body;Body;Body;Body			-0.146	0.356048	-0.273	0.00719613	-0.133	0.628182
cg04031227	chr6	88469239		OpenSea					-0.168	0.375693	-0.32	0.00722688	-0.185	0.478558
cg14989616	chr14	70186583		OpenSea					-0.172	0.242163	-0.288	0.00725465	-0.157	0.535539
cg14480116	chr2	65594890		OpenSea	SPRED2;SPRED2	TSS1500;Body			-0.246	0.109025	-0.346	0.00727476	-0.274	0.23815
cg14085060	chr9	107827215		OpenSea					-0.151	0.104446	-0.211	0.00727476	-0.133	0.402531
cg01087950	chr18	42415231		OpenSea	SETBP1;SETBP1	Body;Body			0.238	0.0561626	0.298	0.00727476	0.172	0.487669
cg15253080	chr14	31560390		OpenSea	AP4S1;AP4S1;AP4S1	Body;Body;Body			-0.187	0.337144	-0.343	0.00727476	-0.215	0.406467
cg02058521	chr8	124084379	chr8:124084902-124085318	N_Shore	TBC1D31;TBC1D31	TSS1500;TSS1500	8:124084354-124085935	Promoter_Associated	-0.172	0.165274	-0.263	0.00731146	-0.101	0.775345
cg03723688	chr10	70846761		OpenSea	SRGN;SRGN	TSS1500;TSS1500			-0.15	0.425875	-0.3	0.00731146	-0.093	0.855792
cg11977605	chr4	1076247		OpenSea	RNF212;RNF212	Body;Body			-0.201	0.0734815	-0.264	0.00731146	-0.134	0.595596
cg22171893	chr14	101144141		OpenSea					-0.17	0.152986	-0.256	0.00731146	-0.167	0.374198
cg02904191	chr2	136901698		OpenSea					-0.159	0.564234	-0.365	0.00731146	-0.192	0.568116
cg08529134	chr7	75505977	chr7:75508166-75508759	N_Shelf					-0.174	0.350566	-0.324	0.00731146	-0.228	0.317222
cg02064830	chr19	17637930		OpenSea	FAM129C;FAM129C	Body;Body	19:17637820-17638086	Unclassified_Cell_type_specific	0.199	0.0567391	0.25	0.00731146	0.15	0.450105
cg10910367	chr7	28977027		OpenSea					-0.169	0.277669	-0.293	0.00731146	-0.139	0.648882
cg18912768	chr2	169887819		OpenSea	ABCB11;ABCB11	5'UTR;1stExon			-0.155	0.242839	-0.259	0.00731146	-0.175	0.345307
cg25211959	chr3	151823009		OpenSea					-0.207	0.106322	-0.289	0.00731146	-0.172	0.460294
cg18415791	chr11	3178024	chr11:3181574-3182120	N_Shelf	OSBPL5;OSBPL5;OSBPL5	5'UTR;5'UTR;5'UTR			-0.189	0.196753	-0.3	0.00731146	-0.212	0.315328
cg23359489	chr15	75899870		OpenSea	SNUPN;SNUPN;SNUPN	Body;Body;Body			0.206	0.057508	0.259	0.00731146	0.072	0.884283
cg00626977	chr2	70682404		OpenSea	TGFA;TGFA;TGFA;TGFA	Body;Body;Body;Body			-0.172	0.177301	-0.267	0.00731146	-0.178	0.355073
cg19742173	chr15	66775843		OpenSea	MAP2K1	Body			-0.223	0.163005	-0.339	0.00731146	-0.252	0.283245
cg01994728	chr2	208695648		OpenSea	PLEKHM3	Body			-0.195	0.0807882	-0.26	0.00731146	-0.152	0.47133
cg16332119	chr3	48259336		OpenSea					-0.196	0.0942298	-0.268	0.00731146	-0.207	0.262961
cg20275838	chr17	62337480	chr17:62339803-62340799	N_Shelf	TEX2;TEX2	5'UTR;5'UTR			-0.203	0.0876664	-0.274	0.00731146	-0.186	0.347427
cg08812862	chr11	64899775	chr11:64901526-64902107	N_Shore	SYVN1;SYVN1	Body;Body			-0.148	0.200644	-0.237	0.00731146	-0.104	0.702482
cg10599446	chr3	189073674		OpenSea			3:189073278-189074083	Unclassified	0.307	0.0517037	0.38	0.00731146	0.164	0.713132
cg15652719	chr7	138803555		OpenSea					-0.23	0.12868	-0.334	0.00731146	-0.199	0.458586
cg03778909	chr17	80833393	chr17:80829533-80829871	S_Shelf	TBCD	Body			-0.187	0.100353	-0.259	0.00733422	-0.134	0.581416
cg01381839	chr15	71099856		OpenSea					-0.102	0.379294	-0.194	0.00733746	-0.108	0.518043
cg11228604	chr3	196530702		OpenSea	PAK2	Body	3:196530692-196531060	Gene_Associated_Cell_type_specific	0.33	0.0579562	0.417	0.00733746	0.269	0.385197
cg16580038	chr21	38623464		OpenSea	DSCR3	Body			-0.206	0.198426	-0.328	0.00733899	-0.18	0.532085
cg04026398	chr2	219246852		OpenSea	SLC11A1;SLC11A1	5'UTR;1stExon			-0.177	0.0696349	-0.23	0.00733899	-0.178	0.262263
cg22702093	chr5	49724693		OpenSea	EMB	Body			0.154	0.231967	0.255	0.00734683	0.059	0.91747
cg16279861	chr11	128531312		OpenSea					-0.239	0.0517037	-0.295	0.00734683	-0.244	0.197845
cg24915158	chr20	50117734		OpenSea	NFATC2;NFATC2;NFATC2;NFATC2;NFATC2;NFATC2;NFATC2;NFATC2	Body;Body;Body;Body;Body;Body;Body;Body	20:50116811-50117886	Unclassified	0.113	0.403758	0.221	0.00734987	0.079	0.810349
cg15847015	chr13	52288933		OpenSea	WDFY2	Body			-0.261	0.0537042	-0.324	0.00734987	-0.269	0.1946
cg08023927	chr10	114095115		OpenSea	GUCY2GP	Body			-0.203	0.112095	-0.286	0.00734987	-0.169	0.466873
cg08374298	chr2	161431244		OpenSea					-0.209	0.115278	-0.296	0.00734987	-0.166	0.514655
cg16357878	chr11	48009653		OpenSea	PTPRJ;PTPRJ	Body;Body	11:48009641-48009698	Unclassified_Cell_type_specific	-0.221	0.0711546	-0.288	0.00738381	-0.187	0.379738
cg11913867	chr6	24459312		OpenSea	GPLD1	Body			-0.176	0.0650244	-0.226	0.00738381	-0.134	0.459372
cg06706156	chr1	230183251		OpenSea					-0.186	0.109179	-0.261	0.00738381	-0.127	0.633903
cg10418410	chr12	2751699		OpenSea	CACNA1C;CACNA1C;CACNA1C;CACNA1C;CACNA1C;CACNA1C;CACNA1C;CACNA1C;CACNA1C;CACNA1C;CACNA1C;CACNA1C;CACNA1C;CACNA1C;CACNA1C;CACNA1C;CACNA1C;CACNA1C;CACNA1C;CACNA1C;CACNA1C;CACNA1C;CACNA1C	Body;Body;Body;Body;Body;Body;Body;Body;Body;Body;Body;Body;Body;Body;Body;Body;Body;Body;Body;Body;Body;Body;Body	12:2751458-2751910	Unclassified_Cell_type_specific	0.119	0.351639	0.221	0.00738381	0.039	0.948431
cg23091723	chr1	35920054		OpenSea	KIAA0319L	Body			-0.19	0.199097	-0.302	0.00738381	-0.195	0.384016
cg10407807	chr3	18481064		OpenSea	SATB1	TSS1500			0.325	0.0945412	0.443	0.00738381	0.185	0.73521
cg09830606	chr21	37810392		OpenSea					-0.194	0.199597	-0.309	0.00738381	-0.198	0.39216
cg11938455	chr6	15622032		OpenSea	DTNBP1;DTNBP1;DTNBP1	Body;Body;Body	6:15621989-15622248	Unclassified_Cell_type_specific	-0.173	0.239443	-0.287	0.00738381	-0.19	0.365298
cg15942979	chr8	22497061		OpenSea	BIN3	Body	8:22497014-22497493	Unclassified_Cell_type_specific	0.23	0.056134	0.287	0.00739706	0.166	0.482337
cg20222562	chr6	113993995		OpenSea					-0.22	0.260691	-0.373	0.00739706	-0.2	0.55434
cg01119452	chr7	37287850		OpenSea	ELMO1	Body			-0.233	0.0645274	-0.298	0.00740449	-0.182	0.43681
cg02852014	chr1	167452991		OpenSea	CD247;CD247	Body;Body			0.237	0.0504794	0.291	0.00740449	0.113	0.773235
cg22916645	chr1	209931334		OpenSea	TRAF3IP3;TRAF3IP3	5'UTR;Body			0.072	0.812178	0.25	0.00741483	0.136	0.539229
cg05602945	chr3	49974641	chr3:49977367-49978196	N_Shelf					-0.233	0.0561626	-0.291	0.00747286	-0.196	0.35055
cg09378756	chr14	24569543		OpenSea	PCK2;PCK2	Body;3'UTR			-0.214	0.0630626	-0.272	0.0075102	-0.191	0.322513
cg25724895	chr20	58630390		OpenSea	C20orf197	TSS1500			-0.199	0.0659076	-0.255	0.00753582	-0.245	0.131379
cg24188441	chr3	195265030		OpenSea	PPP1R2;PPP1R2;PPP1R2	Body;Body;Body	3:195264785-195265041	Promoter_Associated	0.158	0.397982	0.305	0.00754966	0.066	0.92759
cg11469533	chr16	2553178	chr16:2550047-2550508	S_Shelf	TBC1D24;TBC1D24	3'UTR;3'UTR	16:2552796-2553445	Unclassified_Cell_type_specific	-0.209	0.106797	-0.292	0.00754966	-0.162	0.525633
cg11420364	chr8	38822874		OpenSea	PLEKHA2	Body			0.254	0.0768481	0.334	0.00754966	0.247	0.286413
cg06820437	chr3	15558921		OpenSea	COLQ;COLQ	Body;Body			-0.211	0.149138	-0.314	0.00754966	-0.175	0.519358
cg17205313	chr18	21572748		OpenSea	TTC39C;TTC39C	5'UTR;1stExon	18:21572543-21572968	Promoter_Associated_Cell_type_specific	0.204	0.103179	0.282	0.00754966	0.119	0.727461
cg06687184	chr5	131723499		OpenSea	SLC22A5;SLC22A5	Body;Body			-0.213	0.0634149	-0.271	0.00755118	-0.148	0.538297
cg06305891	chr3	195897904		OpenSea					-0.229	0.054522	-0.285	0.00755118	-0.198	0.32862
cg15340456	chr5	140961838		OpenSea	DIAPH1;DIAPH1	Body;Body			-0.219	0.136572	-0.32	0.00755118	-0.204	0.39807
cg05649684	chr5	169701216		OpenSea	LCP2	Body			0.232	0.0894465	0.314	0.00755118	0.162	0.587649
cg18235479	chr8	126175734		OpenSea	NSMCE2	Body			-0.145	0.445054	-0.294	0.00755118	-0.13	0.701566
cg18733902	chr9	113020133	chr9:113017745-113019297	S_Shore	TXN;TXN	TSS1500;TSS1500			-0.152	0.204042	-0.243	0.00755118	-0.147	0.447702
cg07413155	chr2	64242795	chr2:64245934-64246893	N_Shelf	VPS54;VPS54	5'UTR;5'UTR			-0.206	0.16714	-0.314	0.00758593	-0.207	0.36963
cg19084396	chr6	41237112		OpenSea					-0.222	0.302898	-0.392	0.00759223	-0.171	0.708436
cg17552056	chr14	22981619		OpenSea					0.289	0.0861103	0.388	0.00759223	0.144	0.795605
cg21440776	chr12	6658378	chr12:6657727-6657973	S_Shore	IFFO1;IFFO1;IFFO1	Body;TSS200;Body			-0.202	0.252165	-0.339	0.00759223	-0.175	0.587649
cg19781843	chr1	36028061		OpenSea	NCDN;NCDN;NCDN	Body;Body;Body			-0.157	0.090119	-0.212	0.00759223	-0.127	0.454938
cg08494286	chr8	56887941		OpenSea	LYN;LYN	Body;Body			-0.292	0.0515357	-0.359	0.00759223	-0.157	0.710774
cg17879101	chr10	126329354		OpenSea	FAM53B	Body	10:126329261-126330325	Promoter_Associated	-0.213	0.0927506	-0.289	0.00759223	-0.215	0.284501
cg10808534	chr16	69502772		OpenSea			16:69502715-69502839	Unclassified_Cell_type_specific	0.071	0.784509	0.226	0.00759223	0.003	0.998228
cg04684816	chr5	118991030		OpenSea					-0.193	0.320204	-0.345	0.00759223	-0.191	0.530589
cg08036492	chr17	13976536	chr17:13972630-13973085	S_Shelf	COX10	Body			-0.231	0.076795	-0.303	0.00759223	-0.213	0.322513
cg11047885	chr4	40557453		OpenSea	RBM47	5'UTR			-0.213	0.163336	-0.323	0.00759223	-0.209	0.386651
cg01785442	chr5	133415738		OpenSea			5:133415496-133415810	Unclassified_Cell_type_specific	0.223	0.183633	0.347	0.00759223	0.159	0.678187
cg15389373	chr13	101237465	chr13:101240689-101241226	N_Shelf	GGACT	5'UTR	13:101237070-101237490	Unclassified_Cell_type_specific	0.223	0.110887	0.311	0.00759223	0.215	0.336365
cg26407299	chr3	128134323		OpenSea					-0.153	0.100653	-0.21	0.00759223	-0.121	0.492207
cg07686393	chr17	8323436		OpenSea					-0.252	0.0604074	-0.318	0.00759223	-0.214	0.353551
cg16873386	chr22	38820214	chr22:38822879-38824193	N_Shelf					-0.306	0.0500076	-0.375	0.00759223	-0.204	0.543417
cg01811856	chr8	105743750		OpenSea					0.185	0.16383	0.28	0.00759223	0.114	0.749455
cg00860712	chr1	203274134	chr1:203274305-203275338	N_Shore	BTG2	TSS1500	1:203273960-203275659	Promoter_Associated	-0.295	0.145625	-0.436	0.00759223	-0.239	0.539764
cg05195776	chr3	188498449		OpenSea	LPP;LPP;LPP	Body;Body;Body			-0.223	0.0673944	-0.287	0.00759223	-0.246	0.178267
cg13180519	chr19	18594426		OpenSea	ELL	Body			-0.224	0.121709	-0.32	0.00759223	-0.205	0.396055
cg03219996	chr12	19411165		OpenSea	PLEKHA5;PLEKHA5;PLEKHA5;PLEKHA5	Body;Body;Body;Body			-0.167	0.588649	-0.393	0.00762124	-0.161	0.746382
cg21991396	chr1	247581417		OpenSea	NLRP3;NLRP3;NLRP3;NLRP3;NLRP3;NLRP3;NLRP3;NLRP3	5'UTR;5'UTR;1stExon;5'UTR;5'UTR;1stExon;5'UTR;1stExon			-0.215	0.0998358	-0.295	0.00762124	-0.152	0.588833
cg22013864	chr6	157942704		OpenSea	ZDHHC14;ZDHHC14	Body;Body			-0.195	0.144783	-0.288	0.00762124	-0.21	0.293348
cg13293174	chr20	44622224		OpenSea					-0.225	0.0641744	-0.287	0.00762124	-0.215	0.277841
cg00867317	chr20	1470482		OpenSea	SIRPB2;SIRPB2	Body;Body			-0.211	0.0832364	-0.281	0.00762124	-0.22	0.25431
cg16093065	chr22	40720633		OpenSea	TNRC6B;TNRC6B;TNRC6B	3'UTR;3'UTR;3'UTR	22:40720429-40721643	Promoter_Associated_Cell_type_specific	0.211	0.259731	0.355	0.00764397	0.048	0.96634
cg26701826	chr4	108814604		OpenSea	SGMS2;SGMS2;SGMS2;SGMS2	5'UTR;1stExon;5'UTR;5'UTR			-0.21	0.0799643	-0.277	0.00764397	-0.23	0.199151
cg22108567	chr7	5535582	chr7:5534384-5534766	S_Shore	MIR589;FBXL18	TSS200;Body			-0.211	0.124331	-0.302	0.00764397	-0.213	0.318675
cg11777886	chr5	171493808		OpenSea	STK10	Body	5:171493719-171494167	Gene_Associated_Cell_type_specific	0.191	0.118622	0.27	0.00764397	0.119	0.707263
cg23625753	chr22	38589690		OpenSea					-0.141	0.382389	-0.268	0.00764989	-0.157	0.47357
cg08074885	chr15	39746976		OpenSea					-0.208	0.332173	-0.378	0.00764989	-0.196	0.584943
cg00478326	chr15	78978136		OpenSea					0.186	0.191615	0.292	0.00764989	0.126	0.716832
cg16869907	chr1	226220133		OpenSea					-0.204	0.101674	-0.281	0.00766275	-0.18	0.400269
cg04213565	chr5	35900039		OpenSea					0.266	0.158769	0.401	0.00766798	0.194	0.642544
cg14331670	chr18	51886283	chr18:51883947-51884994	S_Shore	C18orf54;C18orf54;C18orf54;C18orf54;C18orf54	5'UTR;5'UTR;5'UTR;TSS1500;Body			-0.307	0.0637516	-0.389	0.00766798	-0.19	0.63122
cg16870623	chr17	76195223		OpenSea	AFMID;AFMID	Body;Body			-0.172	0.191728	-0.27	0.00767336	-0.156	0.490251
cg18538723	chr10	80566959		OpenSea					-0.146	0.155629	-0.219	0.00767336	-0.119	0.549563
cg22466032	chr22	24681310		OpenSea	SPECC1L;SPECC1L;SPECC1L;SPECC1L-ADORA2A	5'UTR;5'UTR;5'UTR;Body	22:24681013-24681410	Unclassified_Cell_type_specific	0.255	0.16286	0.385	0.00767336	0.113	0.873286
cg04207180	chr21	37682600		OpenSea					0.189	0.101455	0.26	0.00767336	0.162	0.422585
cg02596819	chr16	9045869	chr16:9047396-9048075	N_Shore	USP7	Body			0.108	0.416867	0.212	0.00767336	0.084	0.768249
cg16701852	chr16	85983741	chr16:85981652-85981965	S_Shore					-0.274	0.105526	-0.379	0.00767336	-0.266	0.323535
cg26246049	chr10	30843592		OpenSea					-0.232	0.169158	-0.353	0.00767336	-0.202	0.502041
cg01326672	chr16	56973793		OpenSea	HERPUD1;HERPUD1;HERPUD1;HERPUD1;HERPUD1;HERPUD1	ExonBnd;ExonBnd;ExonBnd;Body;Body;Body			0.208	0.131362	0.301	0.00767336	0.152	0.605947
cg17744227	chr2	118985340	chr2:118981769-118982466	S_Shelf					-0.135	0.343719	-0.247	0.00767336	-0.141	0.500776
cg02455383	chr22	27014116		OpenSea	CRYBB1	TSS200			-0.187	0.0703403	-0.242	0.00767336	-0.101	0.738412
cg13939344	chr2	64861637		OpenSea	SERTAD2	3'UTR			-0.175	0.194963	-0.275	0.00769752	-0.204	0.286413
cg23255601	chr10	120949437		OpenSea					-0.176	0.230241	-0.288	0.00769752	-0.196	0.348626
cg06314189	chr10	35580925		OpenSea	CCNY	5'UTR			-0.157	0.469386	-0.323	0.00769752	-0.194	0.45919
cg14846049	chr1	95063517		OpenSea					-0.196	0.305704	-0.345	0.00772003	-0.224	0.389502
cg07024531	chr2	240423044		OpenSea					-0.219	0.121076	-0.311	0.00772003	-0.232	0.28397
cg22716663	chr22	43358425		OpenSea	PACSIN2	5'UTR			-0.16	0.385265	-0.304	0.00772155	-0.123	0.753731
cg17109053	chr2	223709146		OpenSea					-0.174	0.349249	-0.319	0.0077312	-0.236	0.288757
cg08132858	chr7	101361395		OpenSea					-0.146	0.43103	-0.29	0.00773404	-0.093	0.850796
cg14225257	chr10	91129088		OpenSea			10:91128910-91129759	Unclassified	-0.17	0.147216	-0.252	0.00773404	-0.213	0.189462
cg19787543	chr16	17416019		OpenSea	XYLT1	Body			-0.206	0.274261	-0.352	0.00775415	-0.161	0.681958
cg24067003	chr7	50358194		OpenSea	IKZF1;IKZF1;IKZF1;IKZF1;IKZF1;IKZF1;IKZF1;IKZF1;IKZF1;IKZF1;IKZF1;IKZF1;IKZF1;IKZF1;IKZF1;IKZF1;IKZF1	5'UTR;5'UTR;5'UTR;TSS1500;TSS1500;TSS1500;TSS1500;TSS1500;TSS1500;TSS1500;TSS1500;TSS1500;5'UTR;5'UTR;5'UTR;5'UTR;5'UTR			0.175	0.122948	0.249	0.00775415	0.079	0.8533
cg18820942	chr11	70066469		OpenSea					-0.205	0.120123	-0.29	0.00775415	-0.169	0.48496
cg04184394	chr3	183013324		OpenSea	MCF2L2	Body			-0.172	0.128785	-0.248	0.00775415	-0.169	0.348869
cg02684341	chr13	21644106		OpenSea					-0.218	0.173251	-0.334	0.00775415	-0.241	0.303272
cg03947738	chr11	116855085		OpenSea	SIK3;SIK3;SIK3	Body;Body;5'UTR			-0.25	0.0864442	-0.334	0.00776415	-0.223	0.365064
cg03886075	chr20	20253505		OpenSea	CFAP61	Body			-0.208	0.057271	-0.259	0.00776905	-0.17	0.379479
cg22415932	chr10	116508767		OpenSea					-0.139	0.204923	-0.221	0.00778491	-0.087	0.768503
cg24573175	chr7	3102851		OpenSea			7:3102788-3102982	Unclassified_Cell_type_specific	0.146	0.0954755	0.198	0.00778768	0.138	0.330786
cg05643816	chr22	30657378		OpenSea					-0.189	0.0737398	-0.246	0.00778768	-0.16	0.384611
cg05529890	chr16	28997459		OpenSea	LAT;LAT;LAT;LAT;LAT;LAT;LAT;LAT	ExonBnd;ExonBnd;ExonBnd;ExonBnd;Body;Body;Body;Body			0.165	0.0730534	0.213	0.00783417	0.089	0.739012
cg11471350	chr14	89925446		OpenSea	FOXN3	5'UTR			-0.22	0.171954	-0.335	0.00784607	-0.226	0.356795
cg00878274	chr5	130405077		OpenSea			5:130404763-130405471	Unclassified_Cell_type_specific	0.2	0.50342	0.425	0.00787644	0.05	0.972566
cg07925925	chr5	77825383		OpenSea	LHFPL2	5'UTR			-0.172	0.230897	-0.28	0.00787644	-0.162	0.493521
cg13939544	chr14	70099253		OpenSea	SUSD6	5'UTR			-0.166	0.464821	-0.34	0.00788257	-0.192	0.514003
cg01516505	chr5	149284026		OpenSea	PDE6A	Body			-0.202	0.132138	-0.292	0.00788257	-0.173	0.471714
cg21487631	chr1	78006163		OpenSea	AK5;AK5	Body;Body			-0.192	0.0959003	-0.261	0.00788472	-0.141	0.553878
cg19503687	chr22	29237423		OpenSea					-0.204	0.163184	-0.307	0.00790041	-0.214	0.329368
cg07097722	chr20	43247325		OpenSea	PKIG;PKIG;PKIG	3'UTR;3'UTR;3'UTR	20:43247123-43247466	Gene_Associated_Cell_type_specific	0.108	0.355853	0.198	0.00791002	0.053	0.895319
cg14080592	chr15	70434018		OpenSea			15:70434016-70434151	Unclassified_Cell_type_specific	-0.222	0.0631225	-0.281	0.00791504	-0.168	0.464365
cg12997777	chr2	17042926		OpenSea					-0.225	0.0918588	-0.302	0.0079291	-0.151	0.617432
cg08995183	chr6	11432047		OpenSea					-0.181	0.103139	-0.248	0.00795206	-0.181	0.300658
cg03492733	chr20	1849435		OpenSea					-0.124	0.211508	-0.198	0.00795206	-0.091	0.678678
cg18685832	chr11	16813206		OpenSea	PLEKHA7	Body			-0.196	0.106456	-0.271	0.00795235	-0.198	0.301052
cg24595152	chr3	43733831	chr3:43731998-43733108	S_Shore	ABHD5	Body	3:43731735-43733858	Promoter_Associated	-0.163	0.0990201	-0.222	0.00796409	-0.169	0.273161
cg12374527	chr14	72410369		OpenSea	RGS6;RGS6;RGS6;RGS6;RGS6;RGS6;RGS6;RGS6;RGS6;RGS6	5'UTR;5'UTR;5'UTR;5'UTR;5'UTR;5'UTR;5'UTR;5'UTR;5'UTR;5'UTR			-0.149	0.143714	-0.218	0.00797343	-0.099	0.690257
cg19052008	chr8	128417150		OpenSea	CASC8	Body			-0.306	0.0544308	-0.376	0.00797495	-0.244	0.392262
cg05030067	chr14	75765449		OpenSea					-0.163	0.362045	-0.302	0.00797495	-0.19	0.420148
cg26478331	chr12	78412862		OpenSea	NAV3;NAV3	Body;Body			-0.191	0.432465	-0.378	0.00797495	-0.221	0.483059
cg01712233	chr14	55840839		OpenSea	ATG14	Body	14:55840768-55840919	Gene_Associated_Cell_type_specific	0.185	0.235401	0.302	0.00803525	0.176	0.490251
cg00291006	chr15	26056773		OpenSea	ATP10A	Body	15:26056660-26056959	Promoter_Associated	0.159	0.35131	0.291	0.00803525	0.069	0.91544
cg04940329	chr17	39093054		OpenSea	KRT23	5'UTR			-0.224	0.0680015	-0.287	0.00804678	-0.221	0.267973
cg12927494	chr14	23334628		OpenSea					-0.18	0.123123	-0.255	0.00804678	-0.152	0.467698
cg21621935	chr11	44960854		OpenSea	TP53I11;TP53I11;TP53I11;TP53I11;TP53I11;TP53I11	5'UTR;5'UTR;5'UTR;5'UTR;5'UTR;5'UTR			-0.215	0.0518872	-0.263	0.00804903	-0.164	0.424927
cg14535274	chr3	121151186		OpenSea	POLQ	Body	3:121150664-121151559	Promoter_Associated_Cell_type_specific	0.217	0.156552	0.324	0.00805669	0.056	0.951051
cg20127966	chr3	151038146		OpenSea	MED12L	Body			-0.232	0.061104	-0.291	0.00805669	-0.211	0.303272
cg19595244	chr1	110526158	chr1:110527248-110528026	N_Shore	AHCYL1	TSS1500			-0.137	0.288158	-0.236	0.00808234	-0.128	0.551566
cg21422623	chr1	226912213		OpenSea	ITPKB	Body	1:226912100-226912420	Promoter_Associated	0.196	0.0661305	0.249	0.00808234	0.143	0.505097
cg05075327	chr9	114699790		OpenSea					-0.235	0.0586393	-0.293	0.00808234	-0.22	0.283245
cg21002460	chr17	80403198	chr17:80402369-80402751	S_Shore	C17orf62;C17orf62;C17orf62;C17orf62;C17orf62;C17orf62;C17orf62;C17orf62;C17orf62;C17orf62;C17orf62	Body;Body;Body;Body;Body;Body;Body;Body;Body;Body;Body			-0.183	0.0782786	-0.239	0.00808234	-0.136	0.510719
cg19694519	chr8	22389206		OpenSea	PPP3CC	Body	8:22388873-22389673	Unclassified_Cell_type_specific	0.32	0.0764771	0.416	0.00808234	0.176	0.733953
cg02956699	chr7	157462264		OpenSea	PTPRN2;PTPRN2;PTPRN2	Body;Body;Body			-0.169	0.053776	-0.207	0.00808234	-0.105	0.609644
cg04065472	chr2	131148175	chr2:131148591-131149416	N_Shore					-0.19	0.104792	-0.261	0.0080862	-0.113	0.722331
cg21469314	chr6	13582059		OpenSea	SIRT5;SIRT5;SIRT5;SIRT5	5'UTR;5'UTR;5'UTR;5'UTR			-0.25	0.0855328	-0.332	0.00809264	-0.19	0.506825
cg07125403	chr2	228316286		OpenSea					-0.188	0.296165	-0.326	0.0080993	-0.148	0.692107
cg03096310	chr6	106035279		OpenSea			6:106035223-106035556	Unclassified_Cell_type_specific	0.119	0.504038	0.253	0.00815196	0.149	0.480486
cg16474691	chr17	43929225		OpenSea	MAPT-AS1	Body			0.14	0.487233	0.291	0.00816519	0.208	0.316015
cg24037479	chr20	44541907	chr20:44540445-44540957	S_Shore	PLTP;PLTP;PLTP	TSS1500;TSS1500;TSS1500	20:44541816-44542018	Unclassified_Cell_type_specific	-0.254	0.192547	-0.394	0.00816519	-0.21	0.56846
cg18780288	chr10	111659903		OpenSea	XPNPEP1;XPNPEP1;XPNPEP1	Body;Body;Body			-0.224	0.0811529	-0.294	0.00816519	-0.141	0.653127
cg03998264	chr12	53932355		OpenSea	ATF7;ATF7;ATF7	Body;Body;Body			-0.217	0.149299	-0.32	0.00816519	-0.23	0.314471
cg25226014	chr3	45984942		OpenSea	CXCR6;FYCO1	TSS200;Body	3:45984803-45985127	Unclassified_Cell_type_specific	0.236	0.138654	0.342	0.00816637	0.239	0.336024
cg27553947	chr1	9819767	chr1:9822576-9822817	N_Shelf	CLSTN1;CLSTN1	Body;Body			-0.082	0.518851	-0.178	0.00816637	-0.059	0.842691
cg25684151	chr8	126588554		OpenSea					-0.196	0.150222	-0.289	0.00818428	-0.153	0.578184
cg18396668	chr5	139968396		OpenSea					-0.348	0.100852	-0.474	0.00819693	-0.283	0.47133
cg04253213	chr3	38029373		OpenSea					-0.186	0.180559	-0.285	0.00819693	-0.199	0.334389
cg04903759	chr3	167238645		OpenSea	WDR49	Body			-0.194	0.14786	-0.285	0.00819693	-0.219	0.268945
cg04166500	chr14	100571607		OpenSea	EVL	Body	14:100571263-100571623	Promoter_Associated	0.125	0.219307	0.2	0.00819693	0.076	0.790993
cg07764200	chr2	28939458		OpenSea					-0.225	0.0796546	-0.294	0.00819693	-0.133	0.696781
cg11570564	chr22	29600770	chr22:29601547-29602291	N_Shore	EMID1;EMID1	TSS1500;TSS1500			-0.18	0.120836	-0.254	0.00821281	-0.143	0.519358
cg16024530	chr11	128673534		OpenSea	FLI1;FLI1	Body;Body			-0.205	0.053776	-0.251	0.00822308	-0.21	0.206226
cg17642736	chr2	170039085		OpenSea	LRP2	Body			-0.081	0.61899	-0.196	0.00824419	-0.084	0.731019
cg22455501	chr3	114416499		OpenSea	ZBTB20;ZBTB20;ZBTB20;ZBTB20;ZBTB20	Body;5'UTR;5'UTR;5'UTR;5'UTR			-0.253	0.147183	-0.372	0.00824419	-0.302	0.237247
cg27618173	chr8	134069863		OpenSea	SLA;SLA;TG;SLA;SLA;SLA	Body;Body;Body;Body;Body;5'UTR			0.115	0.472001	0.236	0.00827555	0.078	0.846251
cg09802688	chr1	209942066		OpenSea	TRAF3IP3	Body	1:209941619-209942194	Promoter_Associated	0.262	0.105334	0.36	0.00827555	0.211	0.487669
cg14647287	chr4	6927183	chr4:6925211-6925591	S_Shore	TBC1D14;TBC1D14	Body;Body			-0.196	0.0651459	-0.247	0.00829001	-0.167	0.36215
cg27072218	chr13	106912755		OpenSea					0.232	0.296638	0.402	0.00829001	0.229	0.512979
cg10853046	chr1	55710214		OpenSea					-0.232	0.118814	-0.325	0.00829001	-0.147	0.69611
cg08301743	chr19	10916352		OpenSea	DNM2;DNM2;DNM2;DNM2;DNM2	Body;Body;Body;Body;Body			-0.205	0.0867893	-0.272	0.00829552	-0.195	0.316925
cg10826999	chr1	225862288	chr1:225865068-225865328	N_Shelf					-0.182	0.268602	-0.307	0.00833988	-0.188	0.448021
cg13363801	chr13	111355635	chr13:111358080-111358894	N_Shelf	CARS2	Body			-0.151	0.363879	-0.278	0.00835384	-0.16	0.509584
cg04195852	chr1	22867029		OpenSea					-0.19	0.196504	-0.297	0.00835384	-0.166	0.532486
[truncated: 5,427 more rows]
