# Supplementary material for: Identification of glucocorticoid-related molecular signature by whole blood methylome analysis
Source: Eur J Endocrinol. 2021 Dec 16;186(2):297–308. doi: 10.1530/EJE-21-0907 (PMC8789024; doi:10.1530/EJE-21-0907)
Supplement: Supplementary Table 7 [file supplementary_table_7.xlsx]

## Sheet: Supplementary_Table7
	seqnames	start	end	width	strand	no.cpgs	minfdr	Stouffer	maxbetafc	meanbetafc	overlapping.promoters
DMR_1	chr19	840737	841082	346	*	7	1.8165e-19	4.29841e-05	-0.042	-0.027	PRTN3-001
DMR_2	chr14	103415458	103416389	932	*	6	1.80035e-20	0.000478605	0.072	0.034	NA
DMR_3	chr11	118213272	118215112	1841	*	10	3.42537e-09	0.00172186	0.04	0.028	CD3G-002, CD3D-001, CD3G-201, CD3D-003, CD3D-004, CD3G-004, CD3G-005, CD3D-002, CD3G-006, CD3G-001, CD3G-003, CD3D-005
DMR_4	chr19	827429	828170	742	*	10	2.82734e-22	0.00211472	-0.044	-0.025	AZU1-001
DMR_5	chr4	48136234	48136846	613	*	6	3.55754e-11	0.00217	0.037	0.031	TXK-001, TXK-010
DMR_6	chr3	18480242	18481064	823	*	7	1.82046e-11	0.00292654	0.047	0.033	SATB1-011, SATB1-002, SATB1-010
DMR_7	chr6	35696300	35697810	1511	*	5	1.62531e-21	0.0036751	-0.068	-0.044	FKBP5-201
DMR_8	chr11	503270	504301	1032	*	7	1.96953e-18	0.00459894	-0.045	-0.028	RNH1-008, RNH1-016, RNH1-022, RNH1-010, RNH1-009
DMR_9	chr7	157646656	157647454	799	*	7	1.10408e-12	0.00481059	-0.036	-0.025	AC011899.9-003, AC011899.9-002, AC011899.9-001, AC011899.9-004
DMR_10	chr11	65545237	65547172	1936	*	8	5.88684e-09	0.00571686	0.029	0.022	AP001266.1-201, AP5B1-001
DMR_11	chr16	28997459	28999707	2249	*	8	1.88495e-06	0.00691196	0.035	0.025	LAT-201, LAT-001, LAT-004, LAT-002, LAT-007, LAT-008, LAT-006, LAT-009, LAT-012, LAT-015, LAT-005, LAT-003, LAT-013, LAT-010, LAT-014, LAT-011
DMR_12	chr17	80189225	80190154	930	*	10	3.43135e-18	0.00935397	-0.035	-0.022	SLC16A3-201, SLC16A3-007, SLC16A3-001
DMR_13	chr12	96390059	96390366	308	*	5	5.01529e-09	0.0102447	-0.032	-0.026	HAL-001, HAL-002, HAL-201, HAL-003, HAL-010, HAL-005, RP11-256L6.3-001, HAL-006
DMR_14	chr20	43882990	43883746	757	*	7	1.2859e-09	0.0109747	-0.029	-0.021	SLPI-001
DMR_15	chr17	7791630	7792134	505	*	5	2.16503e-09	0.0206615	0.043	0.028	CHD3-001, CHD3-002, CHD3-006, CHD3-013, CHD3-012
DMR_16	chr17	1775045	1775372	328	*	5	1.53312e-07	0.0207624	0.035	0.028	RPA1-004
DMR_17	chr7	50357825	50358218	394	*	5	9.57261e-08	0.0208161	0.029	0.025	NA
DMR_18	chr14	94856984	94857275	292	*	6	5.44896e-10	0.0209988	-0.039	-0.021	SERPINA1-201, SERPINA1-004, SERPINA1-002, SERPINA1-003, SERPINA1-202, SERPINA1-001, SERPINA1-203, SERPINA1-008, SERPINA1-015, SERPINA1-016, SERPINA1-014, SERPINA1-011, SERPINA1-012, SERPINA1-010, SERPINA1-013, SERPINA1-007
DMR_19	chr4	3516065	3516758	694	*	5	5.78954e-07	0.0274199	0.061	0.034	NA
DMR_20	chr1	26869340	26870173	834	*	5	9.70996e-08	0.0280973	-0.033	-0.025	RPS6KA1-016, RPS6KA1-003, RPS6KA1-011
DMR_21	chr13	24825184	24825973	790	*	6	1.03553e-10	0.034597	0.047	0.028	SPATA13-010, SPATA13-003
DMR_22	chr17	40489513	40489785	273	*	5	7.22561e-07	0.0351227	0.046	0.032	NA
DMR_23	chr5	17444061	17444401	341	*	5	1.31913e-06	0.0373766	-0.031	-0.028	RP11-321E2.4-002, RP11-321E2.4-001
DMR_24	chr15	40398548	40399723	1176	*	8	1.87575e-12	0.0393521	-0.036	-0.025	BMF-201, BMF-001, BMF-004, BMF-002, BMF-007, BMF-008, BMF-006, BMF-003, BMF-009, BMF-005, BMF-010
DMR_25	chr7	30196739	30197130	392	*	6	9.49646e-08	0.039943	0.049	0.038	AC007036.5-001
DMR_26	chr19	4539943	4540782	840	*	7	1.20476e-09	0.04143	-0.033	-0.02	LRG1-001, CTB-50L17.14-001, LRG1-002
DMR_27	chr1	2081984	2082848	865	*	6	9.86141e-09	0.0422579	-0.031	-0.019	NA
DMR_28	chr2	99279985	99280314	330	*	5	1.05336e-07	0.0429124	0.043	0.029	MGAT4A-202, MGAT4A-005, MGAT4A-007
DMR_29	chr7	128579876	128580792	917	*	9	8.90296e-11	0.0458864	-0.033	-0.018	IRF5-201, IRF5-002, IRF5-001, IRF5-006, IRF5-010, IRF5-007, IRF5-011, IRF5-009, IRF5-012, IRF5-005, IRF5-008, IRF5-004
DMR_30	chr4	3364899	3365442	544	*	6	2.60413e-08	0.0458991	0.045	0.027	NA
DMR_31	chr2	7171869	7172297	429	*	7	1.2645e-08	0.0476949	-0.026	-0.02	NA
DMR_32	chr5	16615750	16616327	578	*	5	1.17149e-10	0.0561649	0.061	0.034	FAM134B-001, RP11-260E18.1-001, CTC-461F20.1-001, FAM134B-002
DMR_33	chr2	32490589	32491049	461	*	6	5.85612e-08	0.0572924	-0.031	-0.022	NLRC4-003, NLRC4-002, NLRC4-004, NLRC4-001
DMR_34	chr12	124864543	124864681	139	*	5	4.52322e-06	0.0612422	-0.026	-0.021	NA
DMR_35	chr13	40761585	40762469	885	*	7	5.72089e-08	0.0613161	0.043	0.025	NA
DMR_36	chr1	167486600	167487396	797	*	5	1.61981e-07	0.0707752	0.033	0.025	CD247-002, CD247-001, AKR1D1P1-001, CD247-004, CD247-003
DMR_37	chr11	1750302	1750939	638	*	5	2.32663e-06	0.0797033	0.038	0.023	NA
DMR_38	chr19	850975	852311	1337	*	9	3.69298e-09	0.0857945	-0.028	-0.016	ELANE-201, ELANE-001
DMR_39	chr6	32191479	32192024	546	*	5	1.1022e-06	0.0886476	-0.033	-0.03	NOTCH4-001, NOTCH4-002
DMR_40	chr5	964196	964654	459	*	5	4.5543e-08	0.0901604	0.036	0.021	NA
DMR_41	chr4	1294432	1295078	647	*	8	5.62431e-12	0.0913388	0.038	-0.013	NA
DMR_42	chr17	74523424	74524238	815	*	7	1.95932e-09	0.0946317	-0.033	-0.026	PRCD-001, CYGB-004, PRCD-005
DMR_43	chr16	87781336	87782144	809	*	5	3.50683e-06	0.0950588	0.04	0.032	RP11-278A23.2-001
DMR_44	chr7	134853876	134854551	676	*	7	7.69402e-09	0.0956347	-0.039	-0.025	C7orf49-003, C7orf49-004, C7orf49-002, C7orf49-012, C7orf49-005, C7orf49-006, C7orf49-008, C7orf49-001, C7orf49-010, C7orf49-011, C7orf49-009, RP11-134L10.1-001
DMR_45	chr17	7482456	7482986	531	*	6	1.54465e-10	0.096481	-0.031	-0.019	CD68-001, CD68-002, SNORA67-201, EIF4A1-029, EIF4A1-033, EIF4A1-035, EIF4A1-032, EIF4A1-030, CD68-004, CD68-005
DMR_46	chr3	52877048	52877766	719	*	5	6.85622e-07	0.108502	-0.034	-0.019	TMEM110-005, TMEM110-006, TMEM110-MUSTN1-002
DMR_47	chr10	30724020	30724374	355	*	5	6.3954e-06	0.115712	-0.027	-0.016	MAP3K8-002, MAP3K8-006, MAP3K8-005, MAP3K8-004, MAP3K8-201
DMR_48	chr11	59823508	59824161	654	*	6	3.02357e-09	0.122158	-0.029	-0.021	MS4A3-001, MS4A3-201, MS4A3-003, MS4A3-005, MS4A3-004
DMR_49	chr15	91427965	91428456	492	*	6	1.3841e-06	0.12468	-0.022	-0.017	FES-001, FES-005, FES-006, FES-017, FES-007, FES-011, FES-018, FES-201, FES-010, FES-003, FES-019, FES-009, FES-012, FES-020
DMR_50	chr10	97515222	97515753	532	*	5	6.41805e-07	0.125418	-0.032	-0.019	ENTPD1-201, ENTPD1-008, ENTPD1-202, ENTPD1-002, ENTPD1-203, ENTPD1-204
DMR_51	chr3	45984743	45985168	426	*	6	9.14994e-07	0.128194	0.033	0.021	CXCR6-001, CXCR6-003, CXCR6-004
DMR_52	chr17	72527515	72527724	210	*	5	6.22223e-08	0.132152	-0.031	-0.023	CD300LB-002, CD300LB-001
DMR_53	chr1	25291385	25291905	521	*	7	7.45674e-07	0.140129	0.03	0.022	RUNX3-002, RUNX3-201, RUNX3-003
DMR_54	chr8	130695977	130696198	222	*	5	1.85721e-05	0.153574	-0.019	-0.017	RP11-419K12.1-001
DMR_55	chr6	30460244	30460798	555	*	7	3.73408e-07	0.162559	0.042	0.024	NA
DMR_56	chr15	100890907	100891257	351	*	5	1.16731e-05	0.183247	-0.033	-0.024	SPATA41-201, SPATA41-004, SPATA41-001
DMR_57	chr16	57700944	57702239	1296	*	9	4.98829e-09	0.214194	-0.032	-0.01	GPR97-201, GPR97-001, GPR97-003, GPR97-002, GPR97-006, GPR97-004, GPR97-007
DMR_58	chr5	138861847	138862487	641	*	8	2.28142e-07	0.227428	0.023	0.01	TMEM173-001, TMEM173-007, TMEM173-013, TMEM173-010, TMEM173-012, TMEM173-002, TMEM173-014, TMEM173-006, TMEM173-011, TMEM173-008, TMEM173-015, TMEM173-005, TMEM173-003, TMEM173-004, TMEM173-016
DMR_59	chr16	31366118	31366536	419	*	7	3.63092e-06	0.228866	-0.026	-0.016	ITGAX-001, ITGAX-004, ITGAX-003, ITGAX-008, ITGAX-002
DMR_60	chr15	40633124	40633294	171	*	6	1.0927e-05	0.237954	-0.026	-0.018	C15orf52-003, C15orf52-005, C15orf52-004, C15orf52-002, C15orf52-007
DMR_61	chr19	17864889	17865045	157	*	5	4.85566e-06	0.263446	-0.032	-0.017	FCHO1-203, FCHO1-028, FCHO1-025, FCHO1-024, FCHO1-026, FCHO1-005, FCHO1-027
DMR_62	chr2	219246468	219247055	588	*	8	4.90098e-08	0.271673	-0.026	-0.013	SLC11A1-001, SLC11A1-003, SLC11A1-004, SLC11A1-009, SLC11A1-011, SLC11A1-016, SLC11A1-015, SLC11A1-013, SLC11A1-002, SLC11A1-014, SLC11A1-017, SLC11A1-007, SLC11A1-006, SLC11A1-010, SLC11A1-201
DMR_63	chr18	21452266	21452895	630	*	8	2.16342e-09	0.28432	0.031	0.014	LAMA3-002, LAMA3-004
DMR_64	chr1	26880547	26881009	463	*	6	7.87125e-06	0.287086	-0.028	-0.019	MIR1976-201, RPS6KA1-005
DMR_65	chr4	15778961	15780011	1051	*	7	4.5543e-08	0.296737	-0.043	-0.019	CD38-001, CD38-002, CD38-004, CD38-003
DMR_66	chr1	55012926	55013735	810	*	7	3.39958e-07	0.298501	-0.027	-0.017	ACOT11-002, ACOT11-001, ACOT11-004
DMR_67	chr14	50506470	50507176	707	*	5	1.57217e-09	0.302263	-0.061	-0.024	RP11-58E21.3-002, RP11-58E21.3-001, RP11-58E21.3-003, RP11-58E21.3-005
DMR_68	chr12	56120816	56121764	949	*	10	4.59448e-11	0.313911	-0.037	-0.016	CD63-002, CD63-201, CD63-006, CD63-009, CD63-015, CD63-014, CD63-011, CD63-001, CD63-013, CD63-010, CD63-008, CD63-012, CD63-007, RP11-644F5.11-001, CD63-003, CD63-004, CD63-016
DMR_69	chr16	28518114	28518347	234	*	6	3.32433e-07	0.318073	-0.031	-0.019	IL27-001
DMR_70	chr17	75445905	75446661	757	*	9	2.40801e-07	0.342965	0.029	0.018	SEPT9-012, SEPT9-043, SEPT9-042, SEPT9-014, SEPT9-045, SEPT9-061
DMR_71	chr9	130341161	130341480	320	*	5	9.41032e-06	0.355618	-0.03	-0.014	FAM129B-003
DMR_72	chr11	94278407	94278603	197	*	6	1.07112e-05	0.360744	-0.021	-0.013	FUT4-001, PIWIL4-003, PIWIL4-002
DMR_73	chr20	45947226	45948586	1361	*	7	2.79544e-07	0.374754	-0.027	-0.019	ZMYND8-005, AL031666.2-201
DMR_74	chr11	2920350	2920819	470	*	6	2.43773e-06	0.384491	-0.023	-0.018	SLC22A18-002
DMR_75	chr3	11266965	11267627	663	*	8	2.02677e-15	0.413847	-0.03	-0.013	HRH1-004
DMR_76	chr22	19710566	19711051	486	*	7	1.8321e-06	0.423343	-0.028	-0.018	GP1BB-001
DMR_77	chr22	45072455	45072917	463	*	8	5.7072e-06	0.432702	-0.019	-0.011	PRR5-001, PRR5-003, PRR5-012, PRR5-015, PRR5-011
DMR_78	chr11	818466	819128	663	*	7	4.67526e-08	0.433367	-0.028	-0.015	PNPLA2-001, PNPLA2-002
DMR_79	chr11	1296823	1297385	563	*	5	1.91769e-06	0.433923	0.035	0.022	AC136297.1-201
DMR_80	chr16	66399929	66400599	671	*	9	5.1617e-07	0.443846	-0.029	-0.014	CDH5-001, CDH5-008
DMR_81	chr19	35630106	35630651	546	*	8	1.59415e-07	0.452505	-0.026	-0.014	FXYD1-001, AC020907.2-201, FXYD1-006, CTD-2527I21.4-002, FXYD1-004, FXYD1-007, FXYD1-003, FXYD1-002, FXYD1-009, FXYD1-005, FXYD1-010, CTD-2527I21.4-001, FXYD1-008
DMR_82	chr1	92952581	92953279	699	*	8	1.01919e-06	0.488965	-0.041	-0.024	GFI1-002, GFI1-201
DMR_83	chr17	75318211	75319068	858	*	5	2.93982e-07	0.504492	-0.039	-0.019	SEPT9-060, SEPT9-028, SEPT9-029
DMR_84	chr11	47399213	47400199	987	*	11	1.01658e-06	0.545003	-0.03	-0.017	SPI1-004, SPI1-001, SPI1-003, SPI1-002
DMR_85	chr6	35656758	35657202	445	*	6	1.99633e-09	0.55694	-0.048	-0.02	FKBP5-001, FKBP5-202, FKBP5-203, FKBP5-204
DMR_86	chr7	48127251	48128452	1202	*	12	1.93198e-12	0.568263	-0.074	-0.022	UPP1-001, UPP1-201, UPP1-004, UPP1-003, UPP1-009, UPP1-006, UPP1-007, UPP1-202, UPP1-002, UPP1-011, UPP1-012, UPP1-010, UPP1-005
DMR_87	chr1	17751459	17752023	565	*	8	3.86383e-08	0.574103	0.028	0.01	NA
DMR_88	chr1	153362927	153364020	1094	*	9	4.64517e-08	0.57943	-0.034	-0.016	S100A8-002, S100A8-001, S100A8-003
DMR_89	chr8	38830814	38831857	1044	*	11	1.08545e-07	0.585566	-0.053	-0.022	HTRA4-001, CTD-2544N14.3-001, PLEKHA2-009
DMR_90	chr1	45272979	45273545	567	*	7	1.20925e-06	0.595798	-0.026	-0.014	TCTEX1D4-001, TCTEX1D4-201, BTBD19-008, BTBD19-009, BTBD19-201, BTBD19-202, BTBD19-006, BTBD19-001
DMR_91	chr9	93563351	93563784	434	*	7	2.43033e-06	0.628658	-0.026	-0.011	SYK-003, SYK-004, SYK-001, SYK-005
DMR_92	chr10	105218524	105219068	545	*	5	1.47725e-06	0.724068	0.041	0.016	CALHM1-001
DMR_93	chr20	35201208	35201800	593	*	8	7.45674e-07	0.745028	-0.021	-0.009	TGIF2-001, TGIF2-002, RP5-977B1.7-001, RP5-977B1.7-002, TGIF2-004, TGIF2-C20orf24-001, RP5-977B1.7-004, RP5-977B1.7-003, TGIF2-003
DMR_94	chr10	104210981	104211523	543	*	8	1.5684e-06	0.790736	-0.026	-0.008	C10orf95-002, RP11-18I14.10-001, RP11-18I14.10-002, RP11-18I14.10-005, RP11-18I14.10-007, RP11-18I14.10-006, RP11-18I14.10-008, RP11-18I14.10-004
DMR_95	chr1	11795409	11796573	1165	*	14	2.87542e-12	0.834545	-0.03	-0.012	AGTRAP-001, AGTRAP-005, AGTRAP-002, AGTRAP-003, AGTRAP-010, AGTRAP-011, AGTRAP-008, AGTRAP-007, AGTRAP-004, AGTRAP-012
DMR_96	chr10	49892433	49893549	1117	*	16	7.6054e-10	0.860359	-0.026	-0.01	WDFY4-008
DMR_97	chr6	30174651	30175327	677	*	8	7.61084e-07	0.89623	-0.046	-0.017	NA
DMR_98	chr20	57582371	57583520	1150	*	21	1.56524e-10	0.99719	-0.028	-0.011	CTSZ-001, CTSZ-003, CTSZ-002, CTSZ-005
DMR_99	chr6	32120773	32121475	703	*	26	4.73889e-06	0.999946	-0.025	-0.014	PRRT1-002, PPT2-207, PPT2-001, PPT2-003, PPT2-004, PRRT1-001, PRRT1-201, PPT2-002, PPT2-007, PPT2-EGFL8-002, PPT2-009, PPT2-EGFL8-001, PRRT1-005, PPT2-012, PPT2-208, PPT2-209, PPT2-EGFL8-006, PPT2-013, PRRT1-006, PRRT1-009, PPT2-008, PRRT1-012, PRRT1-010, PPT2-010, PRRT1-008, PRRT1-003, PRRT1-011, PRRT1-004, PPT2-EGFL8-005, PPT2-EGFL8-004
