# Supplementary material for: Identification of glucocorticoid-related molecular signature by whole blood methylome analysis
Source: Eur J Endocrinol. 2021 Dec 16;186(2):297–308. doi: 10.1530/EJE-21-0907 (PMC8789024; doi:10.1530/EJE-21-0907)
Supplement: Supplementary Table 8 [file supplementary_table_8.xlsx]

## Sheet: Supplementary_Table8
	seqnames	start	end	width	strand	no.cpgs	minfdr	Stouffer	maxbetafc	meanbetafc	overlapping.promoters
DMR_1	chr11	118213272	118215112	1841	*	10	1.06627e-15	9.63746e-10	0.049	0.04	CD3G-002, CD3D-001, CD3G-201, CD3D-003, CD3D-004, CD3G-004, CD3G-005, CD3D-002, CD3G-006, CD3G-001, CD3G-003, CD3D-005
DMR_2	chr7	30196739	30197130	392	*	6	3.54304e-21	5.53629e-09	0.081	0.062	AC007036.5-001
DMR_3	chr6	30459512	30460798	1287	*	9	8.06262e-18	2.27582e-07	0.056	0.041	NA
DMR_4	chr14	23009416	23013826	4411	*	12	4.70116e-11	3.58568e-07	0.057	0.035	TRAJ6-001, TRAJ5-001, TRAJ4-001, TRAJ3-001, TRAJ2-001, TRAJ1-001
DMR_5	chr17	40489513	40489785	273	*	5	1.41985e-15	5.34114e-07	0.064	0.048	NA
DMR_6	chr17	1775045	1775372	328	*	5	2.69927e-15	6.34629e-07	0.054	0.046	RPA1-004
DMR_7	chr11	503270	504937	1668	*	14	1.89197e-21	1.22186e-06	-0.077	-0.041	RNH1-201, RNH1-011, RNH1-012, RNH1-008, RNH1-018, RNH1-025, RNH1-017, RNH1-016, RNH1-022, RNH1-019, RNH1-020, RNH1-010, RNH1-009
DMR_8	chr2	98329337	98330493	1157	*	10	2.21328e-20	1.33506e-06	0.04	0.027	ZAP70-001, ZAP70-002
DMR_9	chr6	31539539	31541349	1811	*	19	3.21597e-27	2.18908e-06	0.042	0.029	LTA-001, TNF-001, LTA-002, LTA-004, LTA-003
DMR_10	chr14	22977615	22979162	1548	*	7	3.22887e-19	2.99849e-06	0.048	0.035	TRAJ35-001, TRAJ34-001, TRAJ33-001, TRAJ32-001, TRAJ31-001
DMR_11	chr3	18480242	18481064	823	*	7	3.62137e-15	3.50505e-06	0.066	0.041	SATB1-011, SATB1-002, SATB1-010
DMR_12	chr19	827429	828170	742	*	10	2.08345e-22	6.97789e-06	-0.052	-0.03	AZU1-001
DMR_13	chr14	22986466	22988698	2233	*	8	7.09449e-11	1.24799e-05	0.04	0.03	TRAJ28-001, TRAJ27-001, TRAJ26-001, TRAJ25-001, TRAJ24-001, TRAJ23-001
DMR_14	chr11	72926963	72927832	870	*	5	4.95522e-12	1.80952e-05	-0.044	-0.033	P2RY2-001, P2RY2-003, P2RY2-002, RP11-800A3.2-001
DMR_15	chr1	9788517	9789174	658	*	5	2.80655e-12	1.97652e-05	0.037	0.03	NA
DMR_16	chr19	4539943	4543498	3556	*	13	9.21706e-16	2.48092e-05	-0.047	-0.028	LRG1-001, RN7SL121P-201, CTB-50L17.14-001, LRG1-002
DMR_17	chr14	23015364	23016326	963	*	6	7.61513e-11	2.68901e-05	0.042	0.033	TRAJ1-001, TRAC-001
DMR_18	chr4	1294432	1295078	647	*	8	9.90036e-15	3.49969e-05	-0.047	-0.029	NA
DMR_19	chr20	55967503	55968730	1228	*	6	5.29048e-13	6.84084e-05	0.053	0.036	RBM38-005, RBM38-003, RBM38-001, RBM38-002, RP4-800J21.3-001, RBM38-004
DMR_20	chr7	128579876	128580792	917	*	9	5.28895e-15	7.3633e-05	-0.037	-0.025	IRF5-201, IRF5-002, IRF5-001, IRF5-006, IRF5-010, IRF5-007, IRF5-011, IRF5-009, IRF5-012, IRF5-005, IRF5-008, IRF5-004
DMR_21	chr1	203733914	203734559	646	*	9	1.34306e-13	7.55124e-05	0.048	0.034	LAX1-003, LAX1-002
DMR_22	chr5	149318703	149320352	1650	*	6	5.22759e-12	9.13903e-05	-0.05	-0.034	Y_RNA.151-201
DMR_23	chr3	38029323	38030079	757	*	5	8.81557e-11	0.000113259	-0.049	-0.042	VILL-001
DMR_24	chr2	32489693	32491049	1357	*	9	1.99783e-15	0.000115127	-0.058	-0.028	NLRC4-003, NLRC4-002, NLRC4-004, NLRC4-001
DMR_25	chr4	38510396	38511227	832	*	6	5.47541e-14	0.000143805	0.051	0.037	RP11-213G21.1-001
DMR_26	chr1	167485873	167487871	1999	*	9	7.65936e-13	0.000144498	0.048	0.034	CD247-002, CD247-001, AKR1D1P1-001, CD247-004, CD247-003
DMR_27	chr11	59822727	59824161	1435	*	9	4.83703e-16	0.000235006	-0.05	-0.031	MS4A3-001, MS4A3-201, MS4A3-003, MS4A3-005, MS4A3-004
DMR_28	chr16	4395425	4396298	874	*	5	5.0568e-14	0.000259782	-0.049	-0.03	PAM16-008, PAM16-012, PAM16-016, PAM16-009, PAM16-015, PAM16-014, PAM16-011
DMR_29	chr2	99279985	99280314	330	*	5	7.78766e-11	0.00026806	0.051	0.041	MGAT4A-202, MGAT4A-005, MGAT4A-007
DMR_30	chr7	50357825	50358935	1111	*	6	3.94938e-12	0.000300091	0.042	0.029	NA
DMR_31	chr2	106472964	106474173	1210	*	6	1.23666e-16	0.000355296	0.059	0.033	AC009505.2-001, AC009505.2-002, AC009505.2-003
DMR_32	chr5	17444061	17444953	893	*	6	1.13715e-12	0.000417812	-0.05	-0.033	RP11-321E2.4-002, RP11-321E2.4-001
DMR_33	chr20	48891434	48893207	1774	*	6	3.121e-10	0.000429025	-0.036	-0.023	RP11-290F20.3-004, RP11-290F20.3-003
DMR_34	chr17	80832836	80834228	1393	*	7	3.14769e-16	0.000572587	-0.064	-0.037	NA
DMR_35	chr17	41172092	41173268	1177	*	5	1.10193e-10	0.000619108	-0.038	-0.028	VAT1-001, VAT1-002, VAT1-003, VAT1-006, VAT1-007
DMR_36	chr13	24825184	24825973	790	*	6	9.94021e-12	0.000855382	0.042	0.033	SPATA13-010, SPATA13-003
DMR_37	chr4	48136234	48137219	986	*	7	9.74237e-15	0.000950837	0.046	0.033	TXK-001, TXK-010
DMR_38	chr12	2734150	2735579	1430	*	5	1.22958e-07	0.00107681	-0.04	-0.017	NA
DMR_39	chr12	6752881	6753626	746	*	6	1.11663e-10	0.00118889	-0.041	-0.03	ACRBP-010
DMR_40	chr17	79128827	79129078	252	*	5	7.44155e-09	0.00128907	-0.045	-0.037	NA
DMR_41	chr16	28996470	28999707	3238	*	11	7.61513e-11	0.0013432	0.042	0.026	LAT-201, LAT-001, LAT-004, LAT-002, LAT-007, LAT-008, LAT-006, LAT-009, LAT-012, LAT-015, LAT-005, LAT-003, LAT-013, LAT-010, LAT-014, LAT-011
DMR_42	chr2	242802009	242802192	184	*	5	1.53416e-08	0.00134486	0.032	0.028	PDCD1-001, PDCD1-002
DMR_43	chr14	23002783	23004483	1701	*	5	6.57742e-06	0.00136763	0.037	0.029	TRAJ12-001, TRAJ11-001, TRAJ10-001, TRAJ9-001, TRAJ8-001
DMR_44	chr5	88119579	88121200	1622	*	7	4.63087e-09	0.00142104	-0.07	-0.036	MEF2C-016, MEF2C-015, MEF2C-017, MEF2C-202
DMR_45	chr1	21619471	21620071	601	*	5	2.66575e-09	0.00156494	0.044	0.035	RP5-1071N3.1-001, ECE1-011
DMR_46	chr11	73115417	73116329	913	*	5	3.96347e-07	0.00158706	-0.038	-0.03	RP11-809N8.4-001, RP11-809N8.4-002
DMR_47	chr17	75445905	75446661	757	*	9	1.462e-11	0.00167029	0.034	0.026	SEPT9-012, SEPT9-043, SEPT9-042, SEPT9-014, SEPT9-045, SEPT9-061
DMR_48	chr1	2081984	2082848	865	*	6	1.77503e-13	0.00178431	-0.045	-0.029	NA
DMR_49	chr7	157646656	157647454	799	*	7	3.07163e-11	0.00192896	-0.038	-0.028	AC011899.9-003, AC011899.9-002, AC011899.9-001, AC011899.9-004
DMR_50	chr3	45957266	45957730	465	*	5	3.36685e-09	0.00218764	0.041	0.032	LZTFL1-002, LZTFL1-003, LZTFL1-014, LZTFL1-012, LZTFL1-013, LZTFL1-201, LZTFL1-202
DMR_51	chr19	840737	841082	346	*	7	5.69779e-12	0.00224393	-0.044	-0.026	PRTN3-001
DMR_52	chr3	71592056	71593305	1250	*	6	2.76553e-11	0.00245907	-0.037	-0.025	MIR1284-201, FOXP1-004
DMR_53	chr8	105424058	105424730	673	*	5	1.15683e-08	0.00288704	-0.065	-0.039	DPYS-004
DMR_54	chr8	130695235	130696901	1667	*	7	8.45324e-14	0.00320534	-0.044	-0.028	RP11-419K12.1-001
DMR_55	chr20	45946429	45948586	2158	*	10	7.13973e-10	0.00405325	-0.037	-0.026	ZMYND8-005, AL031666.2-201
DMR_56	chr20	43882990	43884219	1230	*	8	9.99394e-11	0.00460313	-0.039	-0.024	SLPI-001
DMR_57	chr10	8373416	8374293	878	*	5	1.51651e-11	0.00480051	0.053	0.034	NA
DMR_58	chr19	15391832	15392457	626	*	5	4.25946e-08	0.00515393	-0.036	-0.028	BRD4-001, BRD4-002
DMR_59	chr17	25886248	25887224	977	*	6	3.91591e-08	0.00519881	-0.036	-0.028	KSR1-003
DMR_60	chr14	81425912	81426577	666	*	5	6.96754e-12	0.00572804	0.066	0.039	CEP128-007, CEP128-002, CEP128-010, CEP128-008, CEP128-009
DMR_61	chr3	45984158	45985168	1011	*	8	1.76421e-15	0.00621792	0.054	0.031	CXCR6-001, CXCR6-002, CXCR6-003, CXCR6-004
DMR_62	chr19	54603567	54604200	634	*	5	2.53414e-10	0.00674124	-0.037	-0.026	OSCAR-001, NDUFA3-006, OSCAR-006, OSCAR-005, OSCAR-004, OSCAR-002, OSCAR-007, OSCAR-008, NDUFA3-004, NDUFA3-005, NDUFA3-011, NDUFA3-003, NDUFA3-010, NDUFA3-002, NDUFA3-007, NDUFA3-015, NDUFA3-001
DMR_63	chr6	36665240	36665620	381	*	7	7.10177e-10	0.00695917	-0.034	-0.026	NA
DMR_64	chr10	90611604	90612228	625	*	6	7.39306e-13	0.00735843	-0.058	-0.032	ANKRD22-001
DMR_65	chr12	56329039	56329903	865	*	6	4.16343e-09	0.00772598	0.043	0.029	DGKA-010, DGKA-025, DGKA-006, DGKA-023, DGKA-008, DGKA-051
DMR_66	chr13	30962973	30964034	1062	*	5	7.76497e-08	0.0079002	0.052	0.015	NA
DMR_67	chr13	40761585	40762469	885	*	7	1.94437e-10	0.00871184	0.066	0.032	NA
DMR_68	chr5	964196	964654	459	*	5	5.12099e-08	0.00873284	0.035	0.026	NA
DMR_69	chr1	32739049	32740402	1354	*	5	2.60922e-07	0.0102647	0.044	0.028	LCK-004, LCK-010, LCK-013, LCK-201, LCK-012, LCK-003, LCK-011
DMR_70	chr11	47398575	47400931	2357	*	13	4.89055e-12	0.0105614	-0.043	-0.026	SPI1-004, SPI1-001, SPI1-003, SPI1-002
DMR_71	chr19	35819775	35820181	407	*	6	1.42391e-07	0.0106587	-0.032	-0.025	CD22-002, CD22-201, CD22-202, CD22-006, CD22-001, CD22-003, CD22-007, CD22-024, CD22-031, CD22-017, CD22-011, U62631.5-001, CD22-009, CD22-013, CD22-018, CD22-016, CD22-021, CD22-025, CD22-023, CD22-019, CD22-010, CD22-020, CD22-033, CD22-022, CD22-034, CD22-014, CD22-005, CD22-012
DMR_72	chr1	153362927	153364020	1094	*	9	3.60274e-14	0.0108876	-0.042	-0.026	S100A8-002, S100A8-001, S100A8-003
DMR_73	chr19	850975	853054	2080	*	11	8.6939e-13	0.0122598	-0.041	-0.022	ELANE-201, ELANE-001
DMR_74	chr10	98415822	98416848	1027	*	5	2.60305e-07	0.0129131	-0.047	-0.034	NA
DMR_75	chr10	29924258	29924853	596	*	5	3.14379e-10	0.0129362	0.053	0.027	SVIL-003
DMR_76	chr9	124048188	124049158	971	*	6	2.50927e-07	0.0131604	-0.028	-0.024	GSN-AS1-001, GSN-006, GSN-207
DMR_77	chr1	36947176	36949518	2343	*	9	1.4511e-10	0.0132993	-0.049	-0.024	CSF3R-203, CSF3R-004, CSF3R-003, CSF3R-001, CSF3R-008, CSF3R-020, CSF3R-019
DMR_78	chr9	137301117	137302231	1115	*	6	4.1414e-10	0.0134739	-0.039	-0.027	NA
DMR_79	chr11	63973006	63973952	947	*	5	2.14452e-15	0.0138777	-0.043	-0.024	FERMT3-001, FERMT3-002, FERMT3-008, FERMT3-009
DMR_80	chr18	21572366	21572748	383	*	5	3.84427e-08	0.0139662	0.045	0.03	TTC39C-002
DMR_81	chr12	124416142	124416666	525	*	5	2.42919e-13	0.0153643	0.047	0.028	DNAH10-009
DMR_82	chr3	122043446	122044172	727	*	6	4.19266e-08	0.0157272	-0.048	-0.032	CSTA-001, CSTA-002
DMR_83	chr3	196351327	196352455	1129	*	6	4.08706e-10	0.0161715	-0.04	-0.026	NA
DMR_84	chr14	94856984	94857275	292	*	6	1.00692e-08	0.0162625	-0.04	-0.022	SERPINA1-201, SERPINA1-004, SERPINA1-002, SERPINA1-003, SERPINA1-202, SERPINA1-001, SERPINA1-203, SERPINA1-008, SERPINA1-015, SERPINA1-016, SERPINA1-014, SERPINA1-011, SERPINA1-012, SERPINA1-010, SERPINA1-013, SERPINA1-007
DMR_85	chr15	91305024	91306100	1077	*	7	1.77273e-10	0.0163828	-0.056	-0.034	BLM-009, BLM-004
DMR_86	chr17	72527515	72527724	210	*	5	7.07363e-09	0.0169057	-0.038	-0.03	CD300LB-002, CD300LB-001
DMR_87	chr16	57700944	57702239	1296	*	9	6.36461e-11	0.0172637	-0.039	-0.018	GPR97-201, GPR97-001, GPR97-003, GPR97-002, GPR97-006, GPR97-004, GPR97-007
DMR_88	chr1	27849092	27849433	342	*	5	8.35712e-07	0.0176904	0.046	0.031	NA
DMR_89	chr1	26869340	26870173	834	*	5	8.95975e-07	0.01815	-0.039	-0.029	RPS6KA1-016, RPS6KA1-003, RPS6KA1-011
DMR_90	chr11	821723	822402	680	*	5	3.60367e-07	0.018452	-0.034	-0.024	PNPLA2-002, PNPLA2-006, PNPLA2-003, PNPLA2-007, PNPLA2-005
DMR_91	chr12	58210661	58211237	577	*	5	2.31812e-10	0.0186088	-0.049	-0.027	AVIL-001, AVIL-201, AVIL-002, AVIL-008
DMR_92	chr15	40398307	40399723	1417	*	10	1.29333e-19	0.0187209	-0.052	-0.029	BMF-201, BMF-001, BMF-004, BMF-002, BMF-007, BMF-008, BMF-006, BMF-003, BMF-009, BMF-005, BMF-010
DMR_93	chr1	9129487	9130095	609	*	5	8.99309e-08	0.0223982	-0.048	-0.028	SLC2A5-002, SLC2A5-001, SLC2A5-005, SLC2A5-007, SLC2A5-201
DMR_94	chr5	148808388	148810203	1816	*	11	3.9898e-08	0.0249428	-0.034	-0.019	MIR145-201, MIR143-201, MIR145-001
DMR_95	chr17	80274776	80275542	767	*	5	1.02357e-06	0.0251895	0.034	0.023	CD7-001, CD7-006, CD7-007, CD7-004, CD7-005, CD7-003, CD7-002
DMR_96	chr5	156606860	156608118	1259	*	7	7.40511e-11	0.0263327	0.05	0.031	ITK-001, ITK-007, ITK-002, ITK-006, ITK-003
DMR_97	chr13	34184663	34185311	649	*	8	7.1901e-10	0.0266385	0.043	0.024	RP11-37L2.1-001
DMR_98	chr5	139040546	139041014	469	*	5	2.17585e-06	0.0269282	-0.049	-0.027	CXXC5-008
DMR_99	chr2	7171869	7172724	856	*	8	2.57625e-10	0.0273966	-0.033	-0.022	NA
DMR_100	chr17	7482456	7482986	531	*	6	3.3501e-07	0.0274679	-0.03	-0.02	CD68-001, CD68-002, SNORA67-201, EIF4A1-029, EIF4A1-033, EIF4A1-035, EIF4A1-032, EIF4A1-030, CD68-004, CD68-005
DMR_101	chr17	9923497	9924869	1373	*	6	3.40099e-05	0.0287185	-0.04	-0.024	GAS7-010, GAS7-022
DMR_102	chr7	98738998	98740022	1025	*	5	1.93868e-06	0.030894	0.045	0.024	SMURF1-001, SMURF1-002, SMURF1-003
DMR_103	chr16	31270860	31271642	783	*	5	3.62441e-07	0.03146	-0.026	-0.014	ITGAM-002, ITGAM-001
DMR_104	chr12	132670344	132671062	719	*	5	1.30119e-07	0.0348633	0.039	0.033	NA
DMR_105	chr3	52877048	52877766	719	*	5	3.21424e-08	0.0384623	-0.041	-0.025	TMEM110-005, TMEM110-006, TMEM110-MUSTN1-002
DMR_106	chr11	94278407	94279068	662	*	8	2.49642e-09	0.0388285	-0.03	-0.018	FUT4-001, PIWIL4-003, PIWIL4-002
DMR_107	chr2	28617552	28618402	851	*	7	4.04715e-09	0.0392285	-0.042	-0.028	FOSL2-001, FOSL2-002, AC104695.3-001, FOSL2-004, AC104695.3-002, FOSL2-201, RP11-373D23.2-001
DMR_108	chr12	65671664	65672174	511	*	5	1.01028e-09	0.0418524	-0.048	-0.028	MSRB3-002, MSRB3-001, MSRB3-004, MSRB3-003, MSRB3-005, MSRB3-006, MSRB3-008, MSRB3-011, MSRB3-007
DMR_109	chr2	10469388	10470961	1574	*	10	2.2463e-09	0.0434912	0.062	0.028	NA
DMR_110	chr5	1502318	1503979	1662	*	6	2.68155e-05	0.0442155	-0.038	-0.026	NA
DMR_111	chr21	45575014	45576085	1072	*	5	1.17122e-07	0.0449991	0.04	0.028	NA
DMR_112	chr20	58629939	58631038	1100	*	8	1.35644e-09	0.0452313	-0.044	-0.018	C20orf197-001
DMR_113	chr2	71291953	71292691	739	*	5	5.55799e-05	0.04527	-0.043	-0.027	AC007040.8-001, NAGK-024
DMR_114	chr20	62366755	62368565	1811	*	15	1.17204e-13	0.0531779	0.041	0.026	LIME1-006, LIME1-008, LIME1-010, RP4-583P15.14-002, LIME1-004, RP4-583P15.14-001, LIME1-001, ZGPAT-001, LIME1-011, LIME1-005, LIME1-007, LIME1-002, LIME1-003, LIME1-009
DMR_115	chr7	75956931	75957376	446	*	5	5.63366e-06	0.0536943	-0.04	-0.033	NA
DMR_116	chr11	60679546	60680165	620	*	5	1.72329e-05	0.0546169	0.032	0.024	TMEM109-001, RP11-881M11.1-001
DMR_117	chr2	204732461	204734884	2424	*	8	1.55282e-06	0.055094	0.044	0.025	CTLA4-005, CTLA4-001, CTLA4-002, CTLA4-004, CTLA4-003
DMR_118	chr11	1750302	1750939	638	*	5	7.003e-07	0.0571816	0.043	0.025	NA
DMR_119	chr8	144542863	144544041	1179	*	7	1.64693e-12	0.0584076	0.062	0.029	NA
DMR_120	chr21	46348306	46349095	790	*	8	1.29909e-10	0.0600011	0.043	0.025	ITGB2-001, ITGB2-002, ITGB2-015, LL21NC02-1C16.1-001
DMR_121	chr2	219246302	219247055	754	*	9	2.16058e-15	0.0601043	-0.039	-0.019	SLC11A1-001, SLC11A1-003, SLC11A1-004, SLC11A1-009, SLC11A1-011, SLC11A1-016, SLC11A1-015, SLC11A1-013, SLC11A1-002, SLC11A1-014, SLC11A1-017, SLC11A1-007, SLC11A1-006, SLC11A1-010, SLC11A1-201
DMR_122	chr21	35883992	35884508	517	*	5	1.57028e-06	0.0630069	-0.043	-0.03	KCNE1-201, KCNE1-005, KCNE1-002, KCNE1-004
DMR_123	chr20	22665657	22666782	1126	*	6	9.82012e-10	0.063835	-0.041	-0.027	RP11-359G22.2-002, RP11-359G22.2-001
DMR_124	chr6	13272338	13273147	810	*	6	3.1768e-06	0.0638834	-0.028	-0.022	PHACTR1-004, PHACTR1-003, PHACTR1-009, RP1-257A7.4-003
DMR_125	chr19	2607726	2608495	770	*	5	2.6709e-05	0.0642034	0.033	0.023	NA
DMR_126	chr22	24822802	24824483	1682	*	12	1.61774e-08	0.065533	0.04	0.018	ADORA2A-001, ADORA2A-002, ADORA2A-007
DMR_127	chr3	4793370	4794543	1174	*	6	1.33797e-06	0.0666036	-0.041	-0.026	EGOT-001
DMR_128	chr2	237476609	237477359	751	*	7	1.08702e-06	0.0689666	-0.09	-0.039	ACKR3-001, ACKR3-002
DMR_129	chr3	47124414	47125793	1380	*	5	5.85603e-06	0.0696847	-0.046	-0.026	SETD2-008
DMR_130	chr9	130524573	130525059	487	*	9	1.57311e-08	0.0703266	-0.042	-0.024	SH2D3C-203, SH2D3C-002, SH2D3C-005, SH2D3C-003
DMR_131	chr3	112217973	112219024	1052	*	6	4.4202e-06	0.0731072	0.045	0.026	BTLA-001, BTLA-002
DMR_132	chr17	7791158	7792674	1517	*	9	3.89821e-14	0.0734059	0.066	0.021	CHD3-001, CHD3-002, CHD3-006, CHD3-013, CHD3-012
DMR_133	chr17	3705631	3706841	1211	*	5	7.9465e-06	0.0747438	-0.046	-0.032	ITGAE-001, CTD-3195I5.5-001
DMR_134	chr6	33871644	33872665	1022	*	7	9.09786e-07	0.0750907	0.049	0.025	NA
DMR_135	chr1	160616604	160617356	753	*	6	1.58332e-06	0.079158	0.039	0.019	SLAMF1-201, SLAMF1-001, SLAMF1-202, SLAMF1-003, SLAMF1-203
DMR_136	chr11	121460778	121461566	789	*	5	5.14696e-08	0.079562	-0.032	-0.024	SORL1-006
DMR_137	chr19	50014987	50015975	989	*	9	1.00676e-11	0.080181	-0.036	-0.024	FCGRT-001, FCGRT-004, FCGRT-006, FCGRT-014, FCGRT-019, FCGRT-017, FCGRT-018, FCGRT-002, FCGRT-013, FCGRT-016, FCGRT-007, FCGRT-009, FCGRT-005, FCGRT-011, FCGRT-015, FCGRT-012, FCGRT-020, FCGRT-010
DMR_138	chr1	55012408	55013735	1328	*	8	2.78511e-09	0.0825412	-0.036	-0.022	ACOT11-002, ACOT11-001, ACOT11-004
DMR_139	chr7	150433593	150434640	1048	*	8	1.81281e-09	0.0864136	0.045	0.022	GIMAP5-001, GIMAP5-007, GIMAP5-005, GIMAP5-003, GIMAP5-002
DMR_140	chr22	36044146	36044792	647	*	5	1.12943e-06	0.0866336	0.027	0.017	APOL6-001
DMR_141	chr2	96812267	96812944	678	*	5	4.02834e-05	0.0918584	0.03	0.022	DUSP2-001, AC012307.2-001, DUSP2-002
DMR_142	chr11	93270375	93271677	1303	*	6	4.36949e-12	0.0948401	-0.044	-0.026	SMCO4-003, RP11-288E14.2-001
DMR_143	chr16	85478580	85479053	474	*	5	1.32944e-05	0.0993463	0.025	0.018	NA
DMR_144	chr17	75473577	75474070	494	*	5	0.000110514	0.10191	0.025	0.02	NA
DMR_145	chr11	67205642	67206434	793	*	8	1.14951e-09	0.103902	0.043	0.021	PTPRCAP-001, CORO1B-007, CORO1B-005
DMR_146	chr4	7648540	7649606	1067	*	5	2.89872e-09	0.106891	-0.047	-0.024	NA
DMR_147	chr3	109056618	109057564	947	*	5	4.42965e-05	0.107707	-0.039	-0.03	DPPA4-001, DPPA4-002, DPPA4-005, DPPA4-003, DPPA4-006, DPPA4-007
DMR_148	chr16	28518114	28518347	234	*	6	2.32885e-08	0.107904	-0.038	-0.024	IL27-001
DMR_149	chr1	249111226	249111789	564	*	5	2.35576e-05	0.109688	-0.035	-0.025	SH3BP5L-201, SH3BP5L-004
DMR_150	chr9	35649906	35651583	1678	*	8	2.46922e-09	0.109695	0.035	0.022	SIT1-001, SIT1-002, SIT1-003
DMR_151	chr11	116740987	116742352	1366	*	5	2.47403e-06	0.109876	-0.043	-0.021	SIK3-004
DMR_152	chr1	93342589	93343575	987	*	7	4.27451e-07	0.110714	0.042	0.025	NA
DMR_153	chr6	30720108	30720484	377	*	5	3.73718e-05	0.111211	-0.037	-0.026	RN7SL353P-201
DMR_154	chr6	32810551	32811253	703	*	6	1.03825e-06	0.111676	0.039	0.023	PSMB8-001, PSMB8-002, PSMB9-005, PSMB8-004, TAPSAR1-005, TAPSAR1-004, PSMB9-006, TAPSAR1-006, TAPSAR1-003, TAPSAR1-001, TAPSAR1-002, PSMB8-003, PSMB8-005
DMR_155	chr1	32715428	32717620	2193	*	12	1.2429e-08	0.114344	0.045	0.019	LCK-001, LCK-014, LCK-007, LCK-009, LCK-002, LCK-006
DMR_156	chr11	117695372	117696015	644	*	7	4.01661e-07	0.115079	-0.034	-0.021	FXYD2-002, FXYD2-003, FXYD2-007, FXYD2-006
DMR_157	chr6	32158927	32160074	1148	*	8	9.94108e-08	0.118764	0.029	0.021	GPSM3-001, PBX2-001, GPSM3-003, PBX2-002, GPSM3-004
DMR_158	chr9	116327183	116327278	96	*	5	0.000135954	0.121053	-0.033	-0.028	RGS3-201, RGS3-021, RGS3-011, RGS3-020, RGS3-010
DMR_159	chr12	9821504	9822287	784	*	7	3.14995e-07	0.121494	0.043	0.032	CLEC2D-015, CLEC2D-005, CLEC2D-001, CLEC2D-002, CLEC2D-017, CLEC2D-006, CLEC2D-004, CLEC2D-010, CLEC2D-009, CLEC2D-018, CLEC2D-016
DMR_160	chr12	56120816	56122120	1305	*	11	2.00017e-15	0.123289	-0.055	-0.021	CD63-002, CD63-201, CD63-006, CD63-009, CD63-015, CD63-014, CD63-011, CD63-001, CD63-013, CD63-010, CD63-008, CD63-012, CD63-007, RP11-644F5.11-001, CD63-003, CD63-004, CD63-016
DMR_161	chr14	25045625	25046267	643	*	6	3.8605e-09	0.125952	-0.051	-0.028	CTSG-001, CTSG-002
DMR_162	chr19	947612	948452	841	*	5	5.754e-05	0.126785	-0.035	-0.026	NA
DMR_163	chr14	103415458	103416389	932	*	6	9.87707e-13	0.129961	0.069	0.029	NA
DMR_164	chr1	36906600	36907439	840	*	5	9.13543e-10	0.131664	-0.055	-0.025	OSCP1-005, OSCP1-012
DMR_165	chr7	73506949	73508200	1252	*	8	1.66828e-10	0.135965	-0.037	-0.024	LIMK1-006, LIMK1-007, LIMK1-005
DMR_166	chr3	128779498	128779601	104	*	5	6.91372e-05	0.136011	-0.038	-0.031	GP9-001
DMR_167	chr6	154677796	154678593	798	*	5	2.95811e-06	0.137082	-0.04	-0.027	IPCEF1-001, IPCEF1-004, IPCEF1-008
DMR_168	chr16	67515938	67516546	609	*	5	8.67605e-06	0.137736	0.027	0.02	ATP6V0D1-001, AGRP-001, ATP6V0D1-002, ATP6V0D1-013, ATP6V0D1-014, ATP6V0D1-007, ATP6V0D1-008, ATP6V0D1-016, ATP6V0D1-015, ATP6V0D1-003, RP11-297D21.4-002, RP11-297D21.4-003, RP11-297D21.4-001
DMR_169	chr12	124864543	124865130	588	*	7	3.51557e-07	0.139469	-0.035	-0.024	NA
DMR_170	chr17	9939895	9940652	758	*	6	1.11986e-07	0.151279	-0.036	-0.024	GAS7-012, GAS7-011, GAS7-013, GAS7-009, GAS7-001
DMR_171	chr1	111174059	111174459	401	*	5	1.20617e-06	0.156917	0.036	0.015	KCNA2-001
DMR_172	chr1	111743537	111744503	967	*	5	5.69705e-08	0.158174	0.048	0.02	DENND2D-002, CHI3L2-001, DENND2D-003, DENND2D-006, DENND2D-007
DMR_173	chr22	18257974	18258664	691	*	5	8.63231e-07	0.162047	0.033	0.019	BID-002, BID-003, BID-004, BID-201, BID-001, BID-006, BID-011, BID-009, BID-008, LINC00528-001
DMR_174	chr1	223354216	223354607	392	*	5	2.63975e-05	0.164595	-0.044	-0.023	RP11-239E10.3-001
DMR_175	chr11	134126080	134126504	425	*	5	2.09544e-06	0.165564	-0.043	-0.027	ACAD8-015, ACAD8-010, ACAD8-011
DMR_176	chr15	75335123	75335524	402	*	6	1.25549e-06	0.16677	-0.035	-0.019	PPCDC-002, PPCDC-004
DMR_177	chr16	3117771	3118749	979	*	5	1.91276e-05	0.167159	0.041	0.024	IL32-201, RNU1-125P-201, IL32-021, IL32-020, IL32-023
DMR_178	chr9	130910995	130911792	798	*	5	3.34938e-09	0.167633	-0.048	-0.022	LCN2-001, LCN2-002, LCN2-201, LCN2-003, LCN2-004, LCN2-007, LCN2-005, LCN2-202
DMR_179	chr10	97514686	97515753	1068	*	7	2.75612e-13	0.168454	-0.049	-0.024	ENTPD1-201, ENTPD1-008, ENTPD1-202, ENTPD1-002, ENTPD1-203, ENTPD1-204
DMR_180	chr6	6900945	6901086	142	*	5	0.000153639	0.17211	-0.057	-0.033	NA
DMR_181	chr10	30724020	30724374	355	*	5	3.15532e-05	0.172427	-0.033	-0.017	MAP3K8-002, MAP3K8-006, MAP3K8-005, MAP3K8-004, MAP3K8-201
DMR_182	chr17	79881468	79882629	1162	*	7	5.48915e-08	0.174033	-0.043	-0.025	MAFG-002, RP11-498C9.12-001
DMR_183	chr7	134853645	134854551	907	*	8	1.10657e-09	0.179668	-0.055	-0.025	C7orf49-003, C7orf49-004, C7orf49-002, C7orf49-012, C7orf49-005, C7orf49-006, C7orf49-008, C7orf49-001, C7orf49-010, C7orf49-011, C7orf49-009, RP11-134L10.1-001
DMR_184	chr3	10334546	10335001	456	*	5	0.000150937	0.181199	-0.031	-0.024	GHRL-008, GHRL-001, GHRL-014, GHRL-005, GHRL-006, GHRL-004, GHRL-018, GHRL-017, GHRL-003, GHRL-009, GHRL-016
DMR_185	chr1	206945346	206946595	1250	*	8	4.286e-08	0.182808	-0.043	-0.025	IL10-003, IL10-001, IL10-002
DMR_186	chr15	101084507	101085388	882	*	11	3.07757e-08	0.185419	-0.074	-0.037	CERS3-001, CERS3-002, CERS3-005, CERS3-004, CERS3-006, CERS3-009
DMR_187	chr9	137263193	137263731	539	*	5	3.73437e-06	0.188044	-0.037	-0.023	RXRA-001
DMR_188	chr6	41254219	41255090	872	*	8	1.71384e-08	0.192938	-0.041	-0.021	TREM1-001, TREM1-002, TREM1-005, TREM1-007, TREM1-003
DMR_189	chr14	98444151	98445422	1272	*	9	5.8588e-06	0.194484	0.043	0.033	C14orf64-001, C14orf64-002, C14orf64-003, C14orf64-006, C14orf64-005, C14orf64-004
DMR_190	chr16	88102820	88103629	810	*	5	8.09254e-06	0.195014	0.046	0.018	BANP-020
DMR_191	chr1	151634388	151634697	310	*	5	6.49559e-05	0.195209	-0.05	-0.026	SNX27-005
DMR_192	chr19	11350012	11350165	154	*	5	9.66057e-05	0.195977	-0.033	-0.016	C19orf80-001, DOCK6-201, C19orf80-004, DOCK6-005, C19orf80-003, DOCK6-004
DMR_193	chr4	3364899	3365442	544	*	6	5.96843e-06	0.198911	0.051	0.027	NA
DMR_194	chr15	44968935	44969539	605	*	6	1.06198e-05	0.200063	0.037	0.025	PATL2-201, PATL2-004, PATL2-002, PATL2-001, PATL2-003
DMR_195	chr16	89003641	89004908	1268	*	5	8.71782e-11	0.200602	-0.036	-0.016	RP11-830F9.6-001, RP11-830F9.7-002, RP11-830F9.7-001
DMR_196	chr11	12088146	12088837	692	*	6	1.00526e-05	0.204921	-0.031	-0.019	RP13-631K18.3-001
DMR_197	chr6	10520809	10521452	644	*	5	7.77773e-08	0.205758	-0.033	-0.019	GCNT2-002, GCNT2-014, GCNT2-007, GCNT2-012, GCNT2-013, GCNT2-006, GCNT2-011
DMR_198	chr1	161171116	161171632	517	*	6	3.49428e-09	0.212004	-0.041	-0.021	NDUFS2-201, NDUFS2-005, NDUFS2-007, NDUFS2-202, NDUFS2-008, NDUFS2-004
DMR_199	chr18	21452266	21452895	630	*	8	4.20966e-09	0.212247	0.037	0.018	LAMA3-002, LAMA3-004
DMR_200	chr6	30581820	30582416	597	*	6	1.55335e-06	0.224648	0.045	0.022	AL662800.1-201
DMR_201	chr17	1548881	1549284	404	*	5	7.48659e-05	0.2248	-0.026	-0.019	SCARF1-001, SCARF1-201, SCARF1-008, SCARF1-002, SCARF1-005, SCARF1-010, SCARF1-006, SCARF1-004
DMR_202	chr6	32808504	32808752	249	*	5	0.000115169	0.225035	0.039	0.03	TAP2-001, TAP2-002, TAP2-001, PSMB8-005
DMR_203	chr14	50863674	50864415	742	*	11	6.41942e-12	0.225109	-0.038	-0.019	CDKL1-003, CDKL1-001, CDKL1-005, CDKL1-006, CDKL1-004, RP11-247L20.3-001
DMR_204	chr17	9929528	9930194	667	*	8	2.01477e-06	0.226284	0.029	0.017	GAS7-024, GAS7-003
DMR_205	chr11	1771555	1772721	1167	*	8	3.34702e-07	0.229529	-0.028	-0.018	IFITM10-001, IFITM10-004, IFITM10-003, IFITM10-005
DMR_206	chr2	74212782	74213762	981	*	7	8.1737e-11	0.230205	0.048	0.018	AC073046.25-001, RP11-711M9.1-001
DMR_207	chr8	133772657	133773744	1088	*	6	4.63897e-07	0.234502	0.045	0.017	TMEM71-001, TMEM71-002, TMEM71-009, TMEM71-008, TMEM71-005, TMEM71-004, TMEM71-007, TMEM71-006, TMEM71-003
DMR_208	chr5	149466066	149466715	650	*	7	1.58174e-09	0.236445	-0.038	-0.01	CSF1R-003, CSF1R-002, CSF1R-201
DMR_209	chr8	145060799	145061786	988	*	7	1.15614e-06	0.237138	0.029	0.017	PARP10-001, PARP10-005, PARP10-004, PARP10-019, PARP10-008, PARP10-025, PARP10-006, PARP10-023, PARP10-026, PARP10-018, PARP10-021, PARP10-020, PARP10-022, PARP10-003
DMR_210	chr19	17864889	17865045	157	*	5	1.11562e-05	0.237437	-0.041	-0.022	FCHO1-203, FCHO1-028, FCHO1-025, FCHO1-024, FCHO1-026, FCHO1-005, FCHO1-027
DMR_211	chr8	71316578	71316869	292	*	5	1.61988e-05	0.245261	-0.028	-0.016	NCOA2-001, NCOA2-003
DMR_212	chr17	57918262	57918682	421	*	5	0.000189982	0.245906	0.046	0.029	MIR21-201
DMR_213	chr19	1154485	1155738	1254	*	6	7.01539e-07	0.252188	-0.034	-0.02	SBNO2-012
DMR_214	chr1	27961334	27962412	1079	*	10	8.11097e-09	0.256612	-0.039	-0.019	FGR-001, FGR-005, FGR-202
DMR_215	chr16	12184067	12184307	241	*	5	0.00029007	0.259147	-0.054	-0.034	RP11-276H1.3-001
DMR_216	chr15	63126894	63128161	1268	*	6	7.54441e-11	0.260306	-0.043	-0.019	RP11-1069G10.1-002, TLN2-010
DMR_217	chr16	57673067	57673289	223	*	6	4.65745e-05	0.265413	0.045	0.03	GPR56-009, GPR56-206, GPR56-032, GPR56-076, GPR56-015, GPR56-028, GPR56-016, GPR56-068, GPR56-066, GPR56-008, GPR56-067, GPR56-069, GPR56-045, GPR56-031, GPR56-017, GPR56-029, GPR56-013, GPR56-046
DMR_218	chr17	2169272	2169989	718	*	8	2.97713e-05	0.267562	0.029	0.027	SMG6-002, SMG6-021
DMR_219	chr11	2920414	2920819	406	*	5	0.000132498	0.267582	-0.028	-0.021	SLC22A18-002
DMR_220	chr6	31704104	31704774	671	*	6	3.73437e-06	0.277981	-0.025	-0.008	CLIC1-004, CLIC1-002, CLIC1-001
DMR_221	chr2	102607752	102608349	598	*	6	5.4372e-05	0.278292	-0.036	-0.021	IL1R2-001, IL1R2-006, IL1R2-007
DMR_222	chr22	40322137	40322751	615	*	5	0.000111875	0.281199	0.041	0.024	GRAP2-201, GRAP2-004, GRAP2-002, GRAP2-005, GRAP2-204
DMR_223	chr17	75318211	75319068	858	*	5	3.90619e-07	0.28452	-0.04	-0.021	SEPT9-060, SEPT9-028, SEPT9-029
DMR_224	chr12	10324843	10325287	445	*	5	5.60206e-07	0.287495	-0.038	-0.023	OLR1-001, TMEM52B-003, TMEM52B-002, OLR1-002, OLR1-006, OLR1-003, TMEM52B-004, OLR1-008
DMR_225	chr12	94241877	94242934	1058	*	5	9.42839e-11	0.294909	-0.064	-0.028	CRADD-009
DMR_226	chr1	9714553	9714845	293	*	5	6.04229e-05	0.298391	-0.027	-0.015	C1orf200-001
DMR_227	chr12	6658164	6659770	1607	*	9	3.17663e-08	0.305103	-0.055	-0.025	IFFO1-010, IFFO1-201, IFFO1-003, IFFO1-004, IFFO1-005
DMR_228	chr1	206729034	206729685	652	*	7	2.46648e-06	0.315156	0.037	0.021	RASSF5-003
DMR_229	chr12	49759545	49760413	869	*	5	7.45597e-09	0.31708	-0.048	-0.018	SPATS2-001, SPATS2-002, SPATS2-009, SPATS2-011, SPATS2-015, SPATS2-021, SPATS2-010, SPATS2-017, SPATS2-018, SPATS2-006, SPATS2-003, SPATS2-022, SPATS2-023, SPATS2-012, SPATS2-016, SPATS2-019, SPATS2-005, SPATS2-004
DMR_230	chr16	84732602	84733035	434	*	6	3.9528e-05	0.317094	-0.041	-0.017	USP10-001, USP10-002, USP10-007, USP10-013, USP10-005, USP10-003, USP10-010, USP10-008, USP10-009, USP10-014, USP10-006, USP10-015, USP10-004
DMR_231	chr16	8738240	8738608	369	*	6	3.87712e-06	0.319245	-0.043	-0.022	METTL22-016, METTL22-017
DMR_232	chr2	68592345	68592737	393	*	5	0.000122136	0.319542	-0.036	-0.024	PLEK-001, AC015969.3-001
DMR_233	chr22	38037179	38037408	230	*	5	0.00020039	0.328236	0.03	0.015	SH3BP1-201, SH3BP1-001, SH3BP1-202, SH3BP1-008, SH3BP1-003, SH3BP1-006, SH3BP1-203
DMR_234	chr10	5935953	5936426	474	*	5	0.000135022	0.332435	0.031	0.014	FBXO18-010
DMR_235	chr16	29831566	29833153	1588	*	11	1.39074e-08	0.333574	0.038	0.021	MVP-001, MVP-201, MVP-202, MVP-015, MVP-014, MVP-018, MVP-002, AC009133.12-002, MVP-009, MVP-013, MVP-011, MVP-008, AC009133.20-001, AC009133.12-001, MVP-017, MVP-010
DMR_236	chr2	219187295	219187843	549	*	6	1.58517e-08	0.339867	-0.039	-0.021	PNKD-002
DMR_237	chr8	102149430	102150072	643	*	7	1.10657e-09	0.343808	-0.05	-0.01	RN7SKP249-201, KB-1460A1.3-001
DMR_238	chr21	34773597	34775045	1449	*	10	7.18956e-11	0.344763	-0.046	-0.027	IFNGR2-001, IFNGR2-002, IFNGR2-007, IFNGR2-003, IFNGR2-004
DMR_239	chr1	156211801	156212005	205	*	5	0.000128988	0.349423	-0.031	-0.016	BGLAP-001, BGLAP-002
DMR_240	chr1	116917306	116917619	314	*	5	1.84603e-05	0.351031	0.043	0.025	ATP1A1-001, ATP1A1-009, ATP1A1-202
DMR_241	chr6	32904074	32905320	1247	*	12	2.8231e-13	0.357727	-0.058	-0.026	AL645941.1-201, HLA-DMB-006, HLA-DMB-007, HLA-DMB-004, HLA-DMB-005
DMR_242	chr11	118763674	118764337	664	*	8	2.30508e-06	0.358085	0.034	0.015	NA
DMR_243	chr2	128458240	128458845	606	*	10	5.12791e-07	0.359162	-0.035	-0.016	SFT2D3-001
DMR_244	chr2	174888959	174889995	1037	*	6	8.44073e-06	0.360683	-0.041	-0.022	RP11-394I13.1-001
DMR_245	chr13	28674720	28675510	791	*	6	3.17895e-08	0.366928	-0.045	-0.011	FLT3-001, FLT3-201, FLT3-002, FLT3-202
DMR_246	chr4	106473285	106473806	522	*	5	0.000145228	0.370165	0.029	0.018	ARHGEF38-004, ARHGEF38-001, ARHGEF38-005, AC004066.3-001
DMR_247	chr20	48883561	48884382	822	*	5	5.478e-06	0.370641	-0.048	-0.026	RP11-290F20.3-001, RP11-290F20.3-002
DMR_248	chr12	56322959	56323816	858	*	7	4.44485e-06	0.371063	0.038	0.021	DGKA-001, DGKA-201, WIBG-001, WIBG-002, DGKA-014, DGKA-015, DGKA-016, DGKA-033, DGKA-003, DGKA-053, DGKA-017, DGKA-042, DGKA-041, DGKA-018, WIBG-005, DGKA-011, DGKA-046, DGKA-056, DGKA-043, WIBG-007
DMR_249	chr14	50506033	50507176	1144	*	7	8.16043e-12	0.372312	-0.07	-0.016	RP11-58E21.3-002, RP11-58E21.3-001, RP11-58E21.3-003, RP11-58E21.3-005
DMR_250	chr16	125896	127088	1193	*	9	3.08055e-05	0.37308	-0.023	-0.015	MPG-001, MPG-002, MPG-201, MPG-004, RHBDF1-010, RHBDF1-201, RHBDF1-011, MPG-003
DMR_251	chr4	15778961	15780238	1278	*	8	1.0442e-08	0.377007	-0.038	-0.018	CD38-001, CD38-002, CD38-004, CD38-003
DMR_252	chr3	195946195	195947062	868	*	7	1.42854e-08	0.378066	-0.032	-0.012	SLC51A-007
DMR_253	chr9	130341161	130341480	320	*	5	2.05086e-05	0.379515	-0.037	-0.016	FAM129B-003
DMR_254	chr15	44956036	44956258	223	*	6	0.000163011	0.388401	0.033	0.014	SPG11-001, SPG11-004, SPG11-002, SPG11-006, SPG11-003
DMR_255	chr19	4902576	4902899	324	*	6	2.40136e-08	0.388634	-0.048	-0.017	ARRDC5-001, UHRF1-006
DMR_256	chr10	71097327	71097735	409	*	6	5.55855e-05	0.391115	-0.041	-0.02	HK1-002
DMR_257	chr12	19556956	19557343	388	*	7	2.07337e-09	0.392051	0.046	0.014	AEBP2-005, AEBP2-006
DMR_258	chr5	16615750	16616510	761	*	7	1.38889e-07	0.395328	0.043	0.024	FAM134B-001, RP11-260E18.1-001, CTC-461F20.1-001, FAM134B-002
DMR_259	chr17	80189962	80190154	193	*	8	9.96335e-06	0.400234	-0.027	-0.017	SLC16A3-201, SLC16A3-007, SLC16A3-001
DMR_260	chr12	122711476	122712925	1450	*	11	1.15289e-13	0.400955	0.048	0.02	DIABLO-012, DIABLO-004, DIABLO-002, DIABLO-201, DIABLO-003, DIABLO-008, DIABLO-005, DIABLO-006, DIABLO-007, DIABLO-015, DIABLO-013, DIABLO-014
DMR_261	chr1	41981735	41982392	658	*	7	3.65552e-05	0.402931	-0.08	-0.029	NA
DMR_262	chr10	81966886	81967666	781	*	9	4.79477e-05	0.408695	-0.052	-0.036	ANXA11-201, ANXA11-202, ANXA11-001, LINC00857-001, ANXA11-002, LINC00857-002, ANXA11-003, ANXA11-007, ANXA11-204
DMR_263	chr4	10686300	10687119	820	*	8	3.00353e-06	0.408841	-0.033	-0.01	CLNK-001, CLNK-201, RP11-61G19.1-001
DMR_264	chr4	71587722	71588314	593	*	5	7.62871e-06	0.410599	0.033	0.017	RUFY3-001, RUFY3-002, RUFY3-201
DMR_265	chr7	100881007	100881367	361	*	7	0.000106565	0.416152	-0.035	-0.023	CLDN15-002, CLDN15-001, CLDN15-007, CLDN15-006, CLDN15-004, CLDN15-005, CLDN15-003
DMR_266	chr13	51639953	51641069	1117	*	8	2.09777e-05	0.419178	-0.041	-0.019	GUCY1B2-004, GUCY1B2-001, GUCY1B2-201
DMR_267	chr21	43823604	43824262	659	*	10	8.06909e-08	0.420776	0.045	0.025	UBASH3A-002, UBASH3A-001, UBASH3A-003, UBASH3A-201, UBASH3A-004
DMR_268	chr19	13946770	13947473	704	*	8	6.32471e-08	0.421795	-0.038	-0.015	MIR27A-201, MIR23A-201, MIR24-2-201, MIR24-2-001
DMR_269	chr15	40633124	40633416	293	*	7	4.38885e-06	0.421871	-0.033	-0.02	C15orf52-003, C15orf52-005, C15orf52-004, C15orf52-002, C15orf52-007
DMR_270	chr2	65594021	65595186	1166	*	6	6.89075e-09	0.422268	-0.057	-0.026	SPRED2-008, SPRED2-003
DMR_271	chr11	818331	819513	1183	*	9	8.47405e-09	0.425313	-0.034	-0.013	PNPLA2-001, PNPLA2-002
DMR_272	chr22	45071884	45073165	1282	*	12	9.34217e-11	0.432743	-0.03	-0.015	PRR5-001, PRR5-003, PRR5-012, PRR5-015, PRR5-011
DMR_273	chr19	47287778	47288263	486	*	7	3.00355e-05	0.432801	-0.028	-0.016	SLC1A5-004, SLC1A5-007, SLC1A5-003, SLC1A5-006
DMR_274	chr1	11902947	11903897	951	*	5	0.000148441	0.434835	-0.06	-0.017	NPPA-AS1-001, NPPA-AS1-002
DMR_275	chr1	209941646	209942066	421	*	6	4.68423e-06	0.438851	0.04	0.015	TRAF3IP3-006, TRAF3IP3-016, TRAF3IP3-003, TRAF3IP3-017, TRAF3IP3-015
DMR_276	chr16	31366118	31366536	419	*	7	4.94442e-05	0.445702	-0.028	-0.016	ITGAX-001, ITGAX-004, ITGAX-003, ITGAX-008, ITGAX-002
DMR_277	chr7	157092682	157093534	853	*	5	7.46497e-08	0.446858	-0.038	-0.018	NA
DMR_278	chr3	187454301	187454786	486	*	5	0.000117079	0.45236	-0.036	-0.013	BCL6-004, BCL6-003, BCL6-008, BCL6-007, BCL6-010
DMR_279	chr5	138861847	138862487	641	*	8	1.25801e-05	0.454684	0.012	0.008	TMEM173-001, TMEM173-007, TMEM173-013, TMEM173-010, TMEM173-012, TMEM173-002, TMEM173-014, TMEM173-006, TMEM173-011, TMEM173-008, TMEM173-015, TMEM173-005, TMEM173-003, TMEM173-004, TMEM173-016
DMR_280	chr5	34043333	34043724	392	*	5	0.000173432	0.46002	-0.032	-0.019	C1QTNF3-001, C1QTNF3-003, C1QTNF3-006
DMR_281	chr11	60869449	60869969	521	*	7	0.000127629	0.469188	0.033	0.02	CD5-001, CD5-002
DMR_282	chr4	86851225	86851425	201	*	6	0.000323688	0.471468	0.022	0.013	ARHGAP24-002
DMR_283	chr16	66399746	66400599	854	*	10	1.08221e-08	0.474245	-0.037	-0.017	CDH5-001, CDH5-008
DMR_284	chr11	1296823	1297558	736	*	6	7.41739e-05	0.479826	0.03	0.02	AC136297.1-201
DMR_285	chr1	59362343	59362893	551	*	6	6.62292e-06	0.482262	-0.031	-0.015	RP4-794H19.1-001, RP4-794H19.1-002
DMR_286	chr3	193721047	193721980	934	*	7	2.74383e-05	0.485544	-0.041	-0.014	RP11-699L21.1-001, RP11-699L21.1-002
DMR_287	chr12	48151524	48152355	832	*	7	1.76987e-05	0.487278	-0.033	-0.019	RAPGEF3-201, RAPGEF3-017, RAPGEF3-003, RAPGEF3-202, RAPGEF3-001, RAPGEF3-012, RAPGEF3-004, RAPGEF3-005, RAPGEF3-013, SLC48A1-007, RAPGEF3-016, SLC48A1-009, RAPGEF3-015
DMR_288	chr5	158636937	158637684	748	*	8	8.95438e-10	0.489416	-0.046	-0.021	RNF145-002, RNF145-003, RNF145-005, RNF145-011, CTB-11I22.1-001, RNF145-006
DMR_289	chr2	64863301	64863651	351	*	5	0.000131725	0.491785	-0.044	-0.021	NA
DMR_290	chr17	76155737	76156095	359	*	5	4.79723e-05	0.492336	-0.039	-0.021	C17orf99-002, C17orf99-005
DMR_291	chr8	38830814	38831857	1044	*	11	1.17653e-08	0.496996	-0.041	-0.026	HTRA4-001, CTD-2544N14.3-001, PLEKHA2-009
DMR_292	chr5	76115672	76116535	864	*	8	3.27227e-06	0.497442	-0.031	-0.019	F2RL1-001, F2RL1-002
DMR_293	chr1	32708234	32708485	252	*	5	7.35671e-05	0.503398	-0.028	-0.017	MTMR9LP-002, MTMR9LP-001, MTMR9LP-003
DMR_294	chr8	135332586	135333230	645	*	6	1.36473e-05	0.50368	0.036	0.021	RP11-513H8.1-001
DMR_295	chr5	131395683	131396357	675	*	10	2.23752e-09	0.503764	-0.033	-0.017	IL3-001
DMR_296	chr11	63273507	63274030	524	*	6	4.42334e-06	0.506746	-0.053	-0.019	LGALS12-003, LGALS12-002, LGALS12-001, LGALS12-004, LGALS12-005
DMR_297	chr4	40632362	40633572	1211	*	11	2.86753e-08	0.513667	-0.037	-0.021	RBM47-006, RBM47-201, RBM47-010, RBM47-009, RBM47-007, RBM47-008, RBM47-012, RBM47-004, RBM47-005, RBM47-013, RBM47-011
DMR_298	chr11	36396962	36397596	635	*	6	6.56618e-07	0.514694	0.044	0.021	PRR5L-201, PRR5L-002, PRR5L-003, PRR5L-009, PRR5L-011, PRR5L-013, PRR5L-014, PRR5L-010, PRR5L-020, PRR5L-012
DMR_299	chr11	16813059	16813681	623	*	6	8.67605e-06	0.514933	-0.033	-0.018	PLEKHA7-005, PLEKHA7-006, PLEKHA7-015, PLEKHA7-016
DMR_300	chr11	1781505	1781710	206	*	5	6.70433e-05	0.515123	-0.036	-0.018	CTSD-002, RP11-295K3.1-001, CTSD-005, AC068580.6-001
DMR_301	chr10	45495435	45496087	653	*	7	3.77104e-05	0.516511	-0.045	-0.019	C10orf25-001, ZNF22-001
DMR_302	chr15	55562403	55563048	646	*	6	3.47105e-05	0.516567	0.051	0.019	RAB27A-001, RAB27A-002, RAB27A-004, RAB27A-010, RAB27A-005, RAB27A-003
DMR_303	chr12	111619077	111619455	379	*	5	5.97233e-05	0.516882	-0.033	-0.016	NA
DMR_304	chr17	76975944	76976357	414	*	7	0.000243297	0.525872	0.046	0.022	LGALS3BP-001, LGALS3BP-021, LGALS3BP-012, LGALS3BP-004, LGALS3BP-002, LGALS3BP-009, LGALS3BP-003, LGALS3BP-005, LGALS3BP-011, LGALS3BP-006, LGALS3BP-018, LGALS3BP-010, LGALS3BP-017, LGALS3BP-007
DMR_305	chr12	123752628	123753272	645	*	9	5.12407e-06	0.530377	-0.031	-0.018	CDK2AP1-006, CDK2AP1-003, CDK2AP1-005
DMR_306	chr6	28887141	28887836	696	*	6	5.66924e-09	0.53472	-0.046	-0.023	TRIM27-005, TRIM27-007
DMR_307	chr1	117529478	117530009	532	*	6	7.52578e-06	0.540511	0.056	0.029	PTGFRN-003
DMR_308	chr11	118754280	118754593	314	*	8	7.28155e-06	0.543548	0.028	0.017	CXCR5-001
DMR_309	chr17	33775779	33776683	905	*	11	1.99818e-06	0.556402	-0.038	-0.02	SLFN13-002, SLFN13-009, SLFN13-008, SLFN13-004, SLFN13-001, SLFN13-006, SLFN13-007, SLFN13-003, SLFN13-202
DMR_310	chr14	22969095	22970571	1477	*	8	5.96362e-05	0.564478	0.027	0.017	TRAJ40-001, TRAJ39-001, TRAJ38-001
DMR_311	chr11	69259247	69261044	1798	*	10	4.07566e-09	0.565969	-0.039	-0.025	AP000439.2-001
DMR_312	chr17	80402750	80403254	505	*	5	3.1768e-06	0.572943	-0.032	-0.012	C17orf62-009, C17orf62-038, C17orf62-039
DMR_313	chr19	35629576	35630651	1076	*	14	4.1279e-14	0.578822	-0.04	-0.017	FXYD1-001, AC020907.2-201, FXYD1-006, CTD-2527I21.4-002, FXYD1-004, FXYD1-007, FXYD1-003, FXYD1-002, FXYD1-009, FXYD1-005, FXYD1-010, CTD-2527I21.4-001, FXYD1-008
DMR_314	chr14	24867164	24868164	1001	*	9	6.54022e-08	0.579798	-0.031	-0.017	NYNRIN-001
DMR_315	chr17	76850052	76850277	226	*	6	0.000333321	0.582712	-0.029	-0.022	RP11-323N12.5-001
DMR_316	chr6	6759524	6760140	617	*	6	1.81224e-05	0.587768	-0.028	-0.016	RP3-470L22.1-001
DMR_317	chr11	67777664	67777952	289	*	6	0.000280173	0.600933	-0.032	-0.015	ALDH3B1-201, ALDH3B1-202, ALDH3B1-203, ALDH3B1-002, ALDH3B1-001, ALDH3B1-003, ALDH3B1-004, ALDH3B1-005, ALDH3B1-204
DMR_318	chr11	313120	314074	955	*	9	2.23851e-06	0.602106	0.062	0.023	IFITM1-003, IFITM1-001, IFITM1-004, RP11-326C3.7-001, IFITM1-002
DMR_319	chr6	32191479	32192350	872	*	6	1.00454e-05	0.604946	-0.039	-0.022	NOTCH4-001, NOTCH4-002
DMR_320	chr4	111119917	111120454	538	*	8	1.84978e-06	0.624868	-0.035	-0.013	ELOVL6-002, ELOVL6-001, ELOVL6-003, ELOVL6-008, ELOVL6-004, ELOVL6-005, ELOVL6-006
DMR_321	chr3	11266965	11267627	663	*	8	2.45119e-13	0.626064	-0.039	-0.019	HRH1-004
DMR_322	chr1	207095257	207096358	1102	*	8	7.50669e-08	0.631616	0.044	0.014	FAIM3-001, FAIM3-201, FAIM3-004, FAIM3-003, FAIM3-006, FAIM3-009, FAIM3-007, FAIM3-005, FAIM3-008
DMR_323	chr7	99717870	99718264	395	*	7	3.28423e-05	0.639567	0.024	0.016	CNPY4-001, TAF6-001, TAF6-013, TAF6-201, TAF6-003, TAF6-018, TAF6-002, TAF6-010, TAF6-008, TAF6-009, TAF6-007, TAF6-014, TAF6-004, TAF6-012, CNPY4-002, CNPY4-004, CNPY4-003, CNPY4-005, TAF6-015, TAF6-017, TAF6-011, TAF6-020, TAF6-019
DMR_324	chr11	10476242	10476976	735	*	7	0.000102737	0.647891	-0.03	-0.019	AMPD3-003, AMPD3-004, AMPD3-008
DMR_325	chr11	3177622	3178322	701	*	6	1.38666e-05	0.655775	-0.051	-0.018	NA
DMR_326	chr19	52264303	52266043	1741	*	7	3.34446e-17	0.657443	-0.061	-0.024	FPR2-001, FPR2-003, FPR2-002, FPR2-007
DMR_327	chr7	99696968	99697496	529	*	5	2.82265e-05	0.66247	0.038	0.012	MCM7-201, AP4M1-001, AP4M1-009, AP4M1-017, AP4M1-015, MCM7-009, AP4M1-006, AP4M1-002, AP4M1-010, AP4M1-003, AP4M1-004, AP4M1-007, MCM7-007, MCM7-015, MCM7-011, MCM7-016, MCM7-010, AP4M1-011, MCM7-006, MCM7-002, MCM7-005
DMR_328	chr2	127413128	127413530	403	*	7	4.65196e-05	0.662588	-0.036	-0.018	GYPC-001, GYPC-201, GYPC-002, GYPC-005, GYPC-003, GYPC-004
DMR_329	chr15	91427605	91428456	852	*	10	3.84427e-08	0.667161	-0.045	-0.019	FES-001, FES-005, FES-006, FES-017, FES-007, FES-011, FES-018, FES-201, FES-010, FES-003, FES-019, FES-009, FES-012, FES-020
DMR_330	chr11	1884899	1885238	340	*	5	0.000253308	0.667652	-0.031	-0.014	LSP1-001, LSP1-013, LSP1-014, AC051649.12-001
DMR_331	chr6	31554548	31555431	884	*	7	2.40862e-05	0.670145	-0.038	-0.017	LST1-003, LST1-005, LST1-002, LST1-006, LST1-017, LST1-015, LST1-007, LST1-022, LST1-008, LST1-012, LST1-201, LST1-202, LST1-004, LST1-203, LST1-023, LST1-019, LST1-011, LST1-018, LST1-013, LST1-001, LST1-021, LST1-025, LST1-009, LST1-024
DMR_332	chr11	47545602	47546214	613	*	7	1.17355e-05	0.674857	0.04	0.017	CELF1-010, CELF1-009, CELF1-008, CELF1-002, CELF1-021
DMR_333	chr1	155177237	155177969	733	*	8	1.10923e-06	0.676062	-0.041	-0.022	MTX1-002, MTX1-001, THBS3-001, MTX1-003, THBS3-010, THBS3-009, MTX1-004, THBS3-007, THBS3-202, MTX1-007
DMR_334	chr1	26880207	26881502	1296	*	9	4.41203e-09	0.677633	-0.05	-0.018	MIR1976-201, RPS6KA1-005
DMR_335	chr1	207070539	207071109	571	*	5	0.000124112	0.677764	0.041	0.017	IL24-001, IL24-005, IL24-004, IL24-002, IL24-006, IL24-003
DMR_336	chr17	76899257	76899772	516	*	6	9.73374e-07	0.678634	0.032	0.013	DDC8-001, DDC8-004, DDC8-003, DDC8-002, CTD-2373H9.5-001
DMR_337	chr11	124767455	124768241	787	*	9	0.000101018	0.686315	-0.025	-0.015	ROBO4-001, ROBO4-013, ROBO4-012, ROBO4-008, ROBO4-010, ROBO4-003, ROBO4-009
DMR_338	chr1	221055545	221055964	420	*	5	3.77629e-06	0.688596	-0.037	-0.015	HLX-002, HLX-003
DMR_339	chr1	17751614	17752023	410	*	6	0.000166028	0.690503	-0.029	0.004	NA
DMR_340	chr8	1900191	1901041	851	*	11	3.70056e-07	0.692797	0.048	0.026	NA
DMR_341	chr6	32819858	32820421	564	*	10	1.50812e-08	0.696503	0.058	0.025	TAP1-001, PSMB9-001, TAP1-201, PSMB9-202, PSMB9-002, TAP1-002
DMR_342	chr11	62573612	62574403	792	*	7	1.92322e-09	0.69658	-0.042	-0.015	NXF1-201, NXF1-202, NXF1-010, NXF1-011, NXF1-008, NXF1-003, NXF1-004, NXF1-002, NXF1-009, NXF1-006, NXF1-001, NXF1-012, RP11-727F15.13-001
DMR_343	chr11	74974504	74975246	743	*	5	0.000265594	0.710332	-0.028	-0.012	CTD-2562J17.9-001
DMR_344	chr6	30651511	30653799	2289	*	26	1.54917e-15	0.716096	0.033	0.013	PPP1R18-001, PPP1R18-002, PPP1R18-004, PPP1R18-003
DMR_345	chr6	30297174	30297941	768	*	10	7.48864e-06	0.716887	-0.026	-0.018	TRIM39-002, TRIM39-009, TRIM39-008, TRIM39-RPP21-001
DMR_346	chr2	158184136	158184641	506	*	7	0.000250473	0.720938	0.036	0.017	ERMN-001, ERMN-006, ERMN-005, ERMN-008, ERMN-002, ERMN-003, ERMN-007, ERMN-004, ERMN-009
DMR_347	chr6	31506280	31506990	711	*	5	2.4725e-05	0.728533	0.052	0.019	DDX39B-006, SNORD84-201
DMR_348	chr8	144660395	144661051	657	*	11	1.87044e-05	0.729193	-0.084	-0.041	NAPRT1-201, NAPRT1-001, NAPRT1-003, NAPRT1-004, NAPRT1-002, NAPRT1-007, NAPRT1-005, NAPRT1-009, NAPRT1-008, NAPRT1-006, NAPRT1-014, RP11-661A12.7-001, EEF1D-015, EEF1D-014, NAPRT1-013
DMR_349	chr12	96389483	96391123	1641	*	12	2.62273e-17	0.738125	-0.053	-0.02	HAL-001, HAL-002, HAL-201, HAL-003, HAL-010, HAL-005, RP11-256L6.3-001, HAL-006
DMR_350	chr1	17304887	17305562	676	*	6	4.98448e-06	0.7508	-0.043	-0.015	MFAP2-003, MFAP2-001, MFAP2-201, RP1-37C10.3-001, MFAP2-004, MFAP2-005, MFAP2-002, MFAP2-006
DMR_351	chr1	27952189	27953336	1148	*	6	2.93234e-07	0.753703	-0.046	-0.022	FGR-002, FGR-004, FGR-201, FGR-007, FGR-006
DMR_352	chr18	13641255	13642414	1160	*	8	8.00304e-06	0.755228	-0.038	-0.019	LDLRAD4-008
DMR_353	chr20	3051493	3052345	853	*	12	1.00231e-05	0.756668	-0.046	-0.028	OXT-001
DMR_354	chr1	26644515	26645093	579	*	5	0.000295968	0.762207	0.025	0.021	CD52-001, UBXN11-201, UBXN11-001, CD52-002, CD52-003
DMR_355	chr16	4102852	4103225	374	*	5	0.000122785	0.768278	-0.051	-0.014	ADCY9-005
DMR_356	chr13	47472050	47472429	380	*	11	0.000105112	0.776477	0.037	0.021	HTR2A-001, HTR2A-201, HTR2A-202
DMR_357	chr17	73840750	73841658	909	*	9	5.23963e-07	0.779659	-0.039	-0.013	UNC13D-001, UNC13D-004, UNC13D-010, UNC13D-006, UNC13D-009, UNC13D-012, UNC13D-007, UNC13D-008, UNC13D-003, UNC13D-016
DMR_358	chr4	6695203	6695698	496	*	8	7.22709e-06	0.797316	-0.038	-0.017	S100P-001, S100P-002, AC093323.1-201
DMR_359	chr4	41936733	41937365	633	*	8	1.45492e-07	0.8029	-0.045	-0.009	TMEM33-002, TMEM33-201, TMEM33-001, TMEM33-008, TMEM33-003, TMEM33-005, TMEM33-004
DMR_360	chr12	123214554	123215308	755	*	8	3.54348e-05	0.807467	0.047	0.02	HCAR1-201, HCAR1-202, HCAR1-001
DMR_361	chr12	51718011	51719349	1339	*	10	3.07656e-07	0.807796	0.043	0	BIN2-001, BIN2-004, BIN2-002, BIN2-007, BIN2-005, BIN2-006, BIN2-003, BIN2-010
DMR_362	chr6	30646707	30648020	1314	*	16	5.71841e-09	0.812521	0.032	0.016	NA
DMR_363	chr20	62491759	62492380	622	*	6	1.89333e-05	0.821666	-0.032	-0.017	ABHD16B-001, C20ORF135-201
DMR_364	chr1	153330072	153330776	705	*	8	0.000232292	0.828221	-0.033	-0.014	S100A9-001
DMR_365	chr5	95067697	95068252	556	*	5	8.75512e-05	0.828241	-0.033	-0.014	RHOBTB3-001, RHOBTB3-004, RHOBTB3-006, RHOBTB3-014, CTD-2154I11.2-002, RHOBTB3-007, CTD-2154I11.2-001
DMR_366	chr5	172331733	172332685	953	*	7	2.2472e-05	0.835571	-0.041	-0.013	ERGIC1-001, ERGIC1-007, ERGIC1-008
DMR_367	chr1	249153457	249154285	829	*	6	4.95997e-06	0.83676	-0.037	-0.007	ZNF692-001, ZNF692-032, ZNF692-002, ZNF692-201, ZNF692-008, AL672294.1-001, ZNF692-202, ZNF692-021, ZNF692-004, ZNF692-014, ZNF692-022, ZNF692-017, ZNF692-006, ZNF692-012, ZNF692-013, ZNF692-015, ZNF692-005, ZNF692-007, ZNF692-009, ZNF692-011, ZNF692-010, ZNF692-028, ZNF692-024, ZNF692-026, ZNF692-027, ZNF692-030, ZNF692-023, ZNF692-031, ZNF692-025, ZNF692-029
DMR_368	chr6	30174651	30175327	677	*	8	1.896e-09	0.846207	-0.056	-0.02	NA
DMR_369	chr11	64106819	64107720	902	*	6	2.87673e-05	0.846708	0.044	0.007	CCDC88B-001, CCDC88B-003, CCDC88B-008
DMR_370	chr19	4968104	4968614	511	*	5	3.46241e-07	0.859503	-0.054	-0.012	KDM4B-001, KDM4B-011, KDM4B-004
DMR_371	chr1	110302332	110302560	229	*	5	8.93961e-05	0.863523	-0.033	-0.014	EPS8L3-008
DMR_372	chr2	33359059	33359688	630	*	11	1.81964e-08	0.865354	-0.039	-0.017	LTBP1-203, LTBP1-008, LTBP1-001, LTBP1-007, LTBP1-204, LTBP1-016
DMR_373	chr7	48127251	48128452	1202	*	12	5.37196e-09	0.874163	-0.064	-0.021	UPP1-001, UPP1-201, UPP1-004, UPP1-003, UPP1-009, UPP1-006, UPP1-007, UPP1-202, UPP1-002, UPP1-011, UPP1-012, UPP1-010, UPP1-005
DMR_374	chr11	843897	844686	790	*	11	1.47954e-06	0.877118	-0.035	-0.018	POLR2L-001, TSPAN4-201, TSPAN4-001, TSPAN4-202, TSPAN4-203, TSPAN4-204, TSPAN4-006, TSPAN4-007, TSPAN4-015, TSPAN4-016, TSPAN4-011, POLR2L-002
DMR_375	chr1	16482430	16483658	1229	*	11	4.98221e-07	0.883236	-0.036	-0.009	EPHA2-001, RP11-276H7.2-001, EPHA2-002
DMR_376	chr1	25290947	25292274	1328	*	14	5.72834e-13	0.885746	0.041	0.014	RUNX3-002, RUNX3-201, RUNX3-003
DMR_377	chr17	76128522	76130496	1975	*	17	5.51037e-09	0.885879	0.037	0.014	TMC8-002, TMC6-002, TMC6-011, TMC6-014, TMC8-003, TMC8-013, TMC8-012, TMC8-006, TMC8-008, TMC8-007, TMC6-010
DMR_378	chr7	97755534	97755792	259	*	6	0.000136258	0.886357	-0.051	-0.017	LMTK2-003
DMR_379	chr3	52320832	52321266	435	*	7	7.91018e-06	0.887536	-0.041	-0.015	GLYCTK-201, GLYCTK-202, GLYCTK-005, GLYCTK-009, WDR82-003, GLYCTK-003, GLYCTK-002, GLYCTK-001
DMR_380	chr4	90757139	90757814	676	*	8	6.86736e-05	0.889444	-0.081	-0.026	SNCA-003, SNCA-005, SNCA-001, SNCA-201, SNCA-002, SNCA-202, RP11-67M1.1-001, SNCA-009, SNCA-004, SNCA-006, SNCA-007, SNCA-008, RP11-67M1.1-002
DMR_381	chr8	144654887	144656271	1385	*	11	1.98291e-09	0.895227	-0.047	-0.021	MROH6-001, NAPRT1-011, NAPRT1-012, MROH6-002, RP11-661A12.9-001
DMR_382	chr15	100890441	100891257	817	*	9	7.12261e-12	0.905439	-0.051	-0.021	SPATA41-201, SPATA41-004, SPATA41-001
DMR_383	chr15	78913363	78914367	1005	*	11	3.91428e-08	0.905461	0.043	0.016	CHRNA3-001, CHRNA3-002, CHRNA3-007, CHRNA3-003, CHRNA3-006, CHRNA3-005
DMR_384	chr22	38713874	38714771	898	*	11	3.91122e-06	0.909039	-0.026	-0.015	CSNK1E-003, CSNK1E-201, CSNK1E-002, CSNK1E-005, CSNK1E-004, CSNK1E-008
DMR_385	chr1	169336982	169337860	879	*	13	2.89422e-05	0.909239	0.011	0.004	BLZF1-002, BLZF1-003, BLZF1-001, NME7-001, BLZF1-004, BLZF1-005, NME7-002, NME7-005, NME7-003, NME7-004, NME7-011, NME7-010, NME7-013, NME7-012
DMR_386	chr10	63808249	63809170	922	*	15	1.95952e-06	0.911073	0.038	0.02	ARID5B-002
DMR_387	chr10	72362292	72363272	981	*	11	1.41156e-05	0.914891	0.034	0.016	PRF1-001, PRF1-201
DMR_388	chr3	39322646	39323570	925	*	7	2.71068e-06	0.917371	-0.039	-0.013	CX3CR1-201, CX3CR1-001, CX3CR1-004, CX3CR1-003, CX3CR1-202, CX3CR1-203
DMR_389	chr21	46340776	46341918	1143	*	10	1.35105e-05	0.921583	0.041	0.017	ITGB2-201, ITGB2-008, ITGB2-003, ITGB2-AS1-002, ITGB2-AS1-001, ITGB2-007, ITGB2-016, ITGB2-019, ITGB2-020, ITGB2-018, ITGB2-017, ITGB2-013, ITGB2-021, ITGB2-AS1-004, ITGB2-AS1-005, ITGB2-AS1-003, ITGB2-AS1-006
DMR_390	chr17	46622454	46622899	446	*	9	0.000523064	0.921587	-0.031	-0.017	HOXB2-001, HOXB-AS1-001, HOXB-AS1-004, HOXB2-003, HOXB-AS1-002, HOXB-AS1-003, HOXB2-002, HOXB2-004
DMR_391	chr6	43477751	43478829	1079	*	14	3.77977e-05	0.939571	-0.032	-0.01	LRRC73-001, POLR1C-009
DMR_392	chr12	27396229	27397422	1194	*	13	6.73078e-08	0.939597	-0.048	-0.014	STK38L-001, STK38L-010, STK38L-201, STK38L-011, STK38L-007, STK38L-004, STK38L-005, STK38L-009, STK38L-012, STK38L-008
DMR_393	chr12	122287619	122288010	392	*	6	3.18416e-06	0.940126	-0.053	-0.02	HPD-005
DMR_394	chr1	92952440	92953279	840	*	13	3.81176e-06	0.942869	-0.042	-0.024	GFI1-002, GFI1-201
DMR_395	chr3	52528714	52529524	811	*	10	5.47838e-05	0.946788	-0.031	-0.014	STAB1-001, STAB1-007, STAB1-002
DMR_396	chr5	114938148	114939616	1469	*	14	1.17355e-05	0.947763	-0.037	-0.015	TICAM2-001, AC010226.4-003, AC010226.4-002, TICAM2-002, AC010226.4-001
DMR_397	chr8	67624233	67624757	525	*	10	0.000147048	0.956839	-0.033	-0.009	SGK3-011, SGK3-005, SGK3-008
DMR_398	chr17	1665119	1665303	185	*	6	0.000260722	0.961842	-0.034	-0.012	SERPINF1-001, SERPINF1-003, SERPINF1-011, SERPINF1-010, SERPINF1-005, SERPINF1-006, SERPINF1-009
DMR_399	chr3	119298083	119298513	431	*	10	6.1451e-05	0.965533	-0.032	-0.013	ADPRH-004, ADPRH-002, ADPRH-001, ADPRH-003, ADPRH-008, ADPRH-007, RP11-190C22.9-001
DMR_400	chr22	50173724	50174297	574	*	8	0.000272716	0.96558	-0.036	-0.011	NA
DMR_401	chr15	45740221	45740840	620	*	6	7.25958e-05	0.966686	-0.036	-0.004	RNU7-5P-201, RP11-519G16.3-002, RP11-519G16.3-001, RP11-519G16.3-005, RP11-519G16.3-003
DMR_402	chr15	49461632	49462514	883	*	11	1.20712e-05	0.974276	0.027	0.008	GALK2-002, GALK2-201, GALK2-005, GALK2-015, GALK2-012, GALK2-014, GALK2-013, GALK2-017, GALK2-006, GALK2-003, GALK2-004, GALK2-016, MIR4716-201
DMR_403	chr20	57582006	57583709	1704	*	26	1.55877e-23	0.974289	-0.047	-0.015	CTSZ-001, CTSZ-003, CTSZ-002, CTSZ-005
DMR_404	chr12	27676539	27677242	704	*	12	0.000133547	0.978142	0.009	0.004	PPFIBP1-001, PPFIBP1-007, PPFIBP1-006, PPFIBP1-003, PPFIBP1-009, PPFIBP1-002, PPFIBP1-014, PPFIBP1-008, PPFIBP1-005, PPFIBP1-004
DMR_405	chr10	49892433	49893549	1117	*	16	3.61984e-07	0.979314	-0.026	-0.011	WDFY4-008
DMR_406	chr13	30982428	30983495	1068	*	5	7.70747e-07	0.979916	-0.052	-0.008	NA
DMR_407	chr5	90678745	90679533	789	*	11	7.20095e-05	0.98035	0.009	0.004	ARRDC3-001, ARRDC3-002, ARRDC3-006
DMR_408	chr9	90589530	90589971	442	*	10	0.000131725	0.983291	0.045	0.013	CDK20-004, CDK20-005, CDK20-006, CDK20-001, CDK20-003, CDK20-011, CDK20-010, CDK20-009, CDK20-012, CDK20-007
DMR_409	chr19	858760	859554	795	*	7	4.84141e-05	0.984499	-0.036	-0.01	CFD-001, CFD-002
DMR_410	chr6	30070012	30070738	727	*	10	2.36158e-06	0.985442	-0.051	-0.012	NA
DMR_411	chr12	7282186	7283214	1029	*	17	9.57368e-05	0.98606	0.028	0.005	CLSTN3-001, RBP5-001, CLSTN3-008, CLSTN3-007, CLSTN3-002, RP11-273B20.1-001, CLSTN3-009, CLSTN3-005, CLSTN3-004, RBP5-003, RBP5-005, RBP5-004, RP11-273B20.1-002, CLSTN3-006
DMR_412	chr1	11795409	11796573	1165	*	14	9.91123e-11	0.986064	-0.038	-0.014	AGTRAP-001, AGTRAP-005, AGTRAP-002, AGTRAP-003, AGTRAP-010, AGTRAP-011, AGTRAP-008, AGTRAP-007, AGTRAP-004, AGTRAP-012
DMR_413	chr6	32164369	32165321	953	*	17	3.04179e-08	0.995426	-0.052	-0.015	GPSM3-002, NOTCH4-201, NOTCH4-005
DMR_414	chr2	69001774	69002378	605	*	13	0.000283548	0.996618	0.017	0.001	ARHGAP25-002, ARHGAP25-006, ARHGAP25-010, ARHGAP25-011
DMR_415	chr15	80351213	80352075	863	*	12	3.06877e-05	0.998285	0.018	0.004	ZFAND6-001, ZFAND6-004, ZFAND6-002, ZFAND6-018, ZFAND6-007, ZFAND6-017, ZFAND6-022
DMR_416	chr16	20817344	20817951	608	*	14	4.0564e-08	0.999056	-0.033	-0.008	AC004381.6-001, ERI2-001, AC004381.6-003, ERI2-201, ERI2-202, ERI2-012, AC004381.6-008, ERI2-003, ERI2-010, AC004381.6-013, AC004381.6-004, AC004381.6-011, ERI2-009, ERI2-006, AC004381.6-012, AC004381.6-015, AC004381.6-002, AC004381.6-016, ERI2-007, ERI2-013, AC004381.6-007, ERI2-008, AC004381.6-014, AC004381.6-009, AC004381.6-010, ERI2-004, AC004381.6-006, ERI2-002
DMR_417	chr17	80545020	80545705	686	*	11	6.11367e-05	0.999571	-0.06	-0.015	RP13-638C3.3-001, FOXK2-011
DMR_418	chr17	75314602	75316480	1879	*	17	1.53247e-05	0.999842	-0.041	-0.013	SEPT9-201, SEPT9-038, SEPT9-006, SEPT9-027, SEPT9-028
