# Supplementary material for: Identification of glucocorticoid-related molecular signature by whole blood methylome analysis
Source: Eur J Endocrinol. 2021 Dec 16;186(2):297–308. doi: 10.1530/EJE-21-0907 (PMC8789024; doi:10.1530/EJE-21-0907)
Supplement: Supplementary Table 10 [file supplementary_table_10.xlsx]

## Sheet: Supplementary_Table10
CpG name	Chromosome	Genome position (GRCh37)	Islands Name	Relation to Island	Gene Name	Gene Locus	Regulatory Feature Name	Regulatory Feature Group	Methylation predictor correlation (Pearson's r)	p-value
cg03591753	chr6	35659141	chr6:35655607-35656856	S_Shelf	FKBP5	5'UTR			-0.89	7.47368e-33
cg19226017	chr6	35697185	chr6:35699166-35699953	N_Shore	FKBP5	TSS1500	6:35695296-35697254	Promoter_Associated	-0.89	2.09406e-32
cg25563198	chr6	35696726	chr6:35695725-35696156	S_Shore	FKBP5	TSS1500	6:35695296-35697254	Promoter_Associated	-0.84	3.41907e-26
cg25114611	chr6	35696870	chr6:35695725-35696156	S_Shore	FKBP5	TSS1500	6:35695296-35697254	Promoter_Associated	-0.81	1.09057e-22
cg23416081	chr6	35693573	chr6:35695725-35696156	N_Shelf	FKBP5	5'UTR			-0.78	4.45943e-20
cg13344434	chr6	35570573		OpenSea	FKBP5	Body			-0.77	1.09633e-19
cg03546163	chr6	35654363	chr6:35655607-35656856	N_Shore	FKBP5	5'UTR			-0.73	4.28745e-17
cg14284211	chr6	35570224		OpenSea	FKBP5	Body			-0.71	5.9245e-16
cg24295963	chr6	35681420		OpenSea	FKBP5	5'UTR			0.71	1.46694e-15
cg03245912	chr6	35657040	chr6:35655607-35656856	S_Shore	FKBP5	TSS1500	6:35655414-35657286	Promoter_Associated	-0.7	6.77082e-15
cg16005389	chr6	35592694		OpenSea	FKBP5	Body			0.68	3.2509e-14
cg14642437	chr6	35652521	chr6:35655607-35656856	N_Shelf	FKBP5	5'UTR	6:35652253-35653196	Promoter_Associated_Cell_type_specific	-0.61	4.40537e-11
cg26495008	chr6	35619239		OpenSea	FKBP5	5'UTR			-0.59	2.65258e-10
cg15929276	chr6	35687457		OpenSea	FKBP5	5'UTR	6:35687313-35687891	Unclassified	-0.52	7.11379e-08
cg14339974	chr6	35687310		OpenSea	FKBP5	5'UTR			-0.5	2.84178e-07
cg10300814	chr6	35565116		OpenSea	FKBP5	Body			-0.42	2.58775e-05
cg07061368	chr6	35631736		OpenSea	FKBP5	5'UTR			0.42	2.08995e-05
cg20813374	chr6	35657180	chr6:35655607-35656856	S_Shore	FKBP5	5'UTR	6:35655414-35657286	Promoter_Associated	-0.36	0.000399934
cg00130530	chr6	35657202	chr6:35655607-35656856	S_Shore	FKBP5	5'UTR	6:35655414-35657286	Promoter_Associated	-0.36	0.000336559
cg11905112	chr6	35619454		OpenSea	FKBP5	5'UTR			0.31	0.0022128
cg16912838	chr6	35551624		OpenSea	FKBP5	Body	6:35551514-35552078	Gene_Associated_Cell_type_specific	0.27	0.00880315
cg07696519	chr6	35619165		OpenSea	FKBP5	5'UTR			-0.26	0.0124709
cg21517946	chr6	35697810	chr6:35699166-35699953	N_Shore	FKBP5	TSS1500			-0.24	0.0219025
cg17085721	chr6	35645341		OpenSea	FKBP5	5'UTR			0.23	0.0267246
cg04791658	chr6	35611554		OpenSea	FKBP5	5'UTR			-0.21	0.0376322
cg01839003	chr6	35631009		OpenSea	FKBP5	5'UTR			-0.19	0.0710344
cg02665568	chr6	35544468		OpenSea	FKBP5	Body			0.19	0.0711687
cg22363520	chr6	35558488		OpenSea	FKBP5	Body			-0.18	0.0750828
cg09268536	chr6	35611576		OpenSea	FKBP5	5'UTR			0.18	0.0826598
cg07485685	chr6	35696061	chr6:35695725-35696156	Island	FKBP5	5'UTR	6:35695296-35697254	Promoter_Associated	0.18	0.0750831
cg00140191	chr6	35656242	chr6:35655607-35656856	Island	FKBP5	5'UTR	6:35655414-35657286	Promoter_Associated	0.17	0.103423
cg03098337	chr6	35677981		OpenSea	FKBP5	5'UTR			0.17	0.104578
cg16012111	chr6	35656758	chr6:35655607-35656856	Island	FKBP5	TSS200	6:35655414-35657286	Promoter_Associated	0.16	0.124486
cg00862770	chr6	35655764	chr6:35655607-35656856	Island	FKBP5	5'UTR	6:35655414-35657286	Promoter_Associated	0.15	0.15641
cg17030679	chr6	35696300	chr6:35695725-35696156	S_Shore	FKBP5	5'UTR	6:35695296-35697254	Promoter_Associated	0.15	0.139453
cg01294490	chr6	35656906	chr6:35655607-35656856	S_Shore	FKBP5	TSS200	6:35655414-35657286	Promoter_Associated	0.13	0.209156
cg10913456	chr6	35656590	chr6:35655607-35656856	Island	FKBP5	1stExon	6:35655414-35657286	Promoter_Associated	-0.09	0.372563
cg19014730	chr6	35635985		OpenSea	FKBP5	5'UTR			0.08	0.456248
cg06937024	chr6	35695489	chr6:35695725-35696156	N_Shore	FKBP5	5'UTR	6:35695296-35697254	Promoter_Associated	-0.06	0.576877
cg05039098	chr6	35618763		OpenSea	FKBP5	5'UTR			-0.05	0.61421
cg06409316	chr6	35642470		OpenSea	FKBP5	5'UTR			-0.04	0.722452
cg04137760	chr6	35611611		OpenSea	FKBP5	5'UTR			-0.03	0.783468
cg07843056	chr6	35656848	chr6:35655607-35656856	Island	FKBP5	TSS200	6:35655414-35657286	Promoter_Associated	0.03	0.762458
cg00610228	chr6	35695934	chr6:35695725-35696156	Island	FKBP5	5'UTR	6:35695296-35697254	Promoter_Associated	0.03	0.797446
cg06087101	chr6	35551932		OpenSea	FKBP5	Body	6:35551514-35552078	Gene_Associated_Cell_type_specific	-0.02	0.83433
cg11845071	chr6	35695859	chr6:35695725-35696156	Island	FKBP5	5'UTR	6:35695296-35697254	Promoter_Associated	-0.02	0.866906
cg08586216	chr6	35612351		OpenSea	FKBP5	5'UTR			0.01	0.922509
cg08636224	chr6	35657921	chr6:35655607-35656856	S_Shore	FKBP5	5'UTR			0	0.974383
